# Supplementary material for: HIV in Children in a General Population Sample in East Zimbabwe: Prevalence, Causes and Effects
Source: PLoS One. 2014 Nov 20;9(11):e113415. doi: 10.1371/journal.pone.0113415 (PMC4239054; doi:10.1371/journal.pone.0113415)
Supplement: Dataset S1 — (CSV) [file pone.0113415.s001.csv]

idnr	r5site	r5hhid	r5line	site	sesqui	hivresr5	r5age	r5gender	r5religion	r5enrolledsch	r5maritalstatus	r5nbmalive	r5nbfalive	illweek	r5psychwb	low_wfa	low_hfa	low_bmifa	low_wfh	r5caredsickrel	r5bldtransfus	r5otherbreastfeeder	r5everhadsex	r5forcedsex	r5hadhivtest	r5hivtestres	r5takenarv	r5horzrisk	r5inj	r5vaccination	mother_hadHIVtest	mother_hivtestrslt	mother_hivknow	mother_givenPMTCT	mother_tookPMTCT	mother_hivres	mother_religion
302093	1	30	502	2	3	0	3	2				0	0	0		0	0	0	0		0	0	0	0	0			0	0	1
203485	1	30	501	2	3	0	6	1		0		0	0	0	-2.106e-16	0	1	0		0	0	0	0	0	0			0	0	1
39647	1	142	201	2	0	0	7	1		1		1	1	1	.04775397	0	0	0		0	0	0	0	0	0			0	0	1	0		0	0		1	1
360	1	211	3	2	3	0	12	2		1		1	0	0	-.56160388		0	0		0	0	0	0	0	0			1	1	1	0	0		0		0	5
39714	1	211	101	2	3	0	8	2		1		1		0	.19492984	0	0	0		0	0	0	0	0	0			0	0	1	0	0		0		0	5
39787	1	268	201	2	0	0	9	2		1		1	1	0	.81635219	0	0	0		0	0	0	0	0	0			0	0	1	0			0		0	1
647	1	268	5	2	0	0	13	2		1		1	1	1	.47069632		0	0		0	0	0	0	0	0			0	0	1	0			0		0	1
209376	1	268	301	2	0	0	4	2				1	1	0		0	0	0	0		0	0	0	0	0			1	1	1	0			0		0	1
209406	1	289	301	2	0	0	8	1		1		0	0	0	-.20144243	0	0	0		0	0	0	0	0	0			1	1	1	0			0			5
39847	1	296	101	2	4	0	11	2		1		1	0	0	.80627269		1	0		1	0	0	0	0	0			1	1	1	1			0		0	3
39849	1	297	201	2	4	0	6	2		1		1	1	0	-.20144243	0	0	0		0	0	0	0	0	0			0	0	1	0			0		0	1
851	1	297	4	2	4	0	13	1		1		1	1	0	-.34833004		0	0		0	0	0	0	0	0			0	0	1	0			0		0	1
39862	1	307	201	2	3	0	8	1		1		1	1	0	.15214325	0	0	0		0	0	0	0	0	0			0	0	1	0			0		0	1
209427	1	307	302	2	3	0	5	1				1	1	0		0	1	0	0		0	0	0	0	0			0	0	1	0			0		0	1
209426	1	307	301	2	3	0	5	1				1	1	0		0	1	0	0		0	0	0	0	0			0	0	1	0			0		0	1
39885	1	325	101	2	0	0	10	1		1		1	1	0	.40791542	0	0	0		0	0	0	0	0	0			0	0	1	0	0		0		0	4
1028	1	325	4	2	0	0	11	2		1		1	1	0	-.20144243		0	0		0	0	0	0	0	0			0	0	1	0	0		0		0	4
39886	1	325	201	2	0	0	7	2		1		1	1	0	-.20144243	0	0	0		0	0	0	0	0	0			0	0	1	0	0		0		0	4
1027	1	325	3	2	0	0	14	1		1		1	1	0	.2189113		1	0		0	0	0	0	0	0			1	1	1	1	0		0		0	4
203550	1	325	501	2	0	0	3	1				1	1	0		0	0	0	0		0	0	0	0	0			0	0	1	0	0		0		0	4
39904	1	343	203	2	1	0	8	1		1		0	0	1	.05581283	0	0	0		0	0	0	0	0	0			1	1	1	0
39908	1	344	202	2	4	0	10	1		1		1	1	0	-.56160388	0	0	0		0	0	0	0	0	0			0	0	1	0			0		0	3
203105	1	344	501	2	4	0	9	2		1		0		1	-.54408673	0	0	0		0	0	0	0	0	0			0	0	0
1131	1	348	4	2	0	0	13	1		1		1	1	0	.07405551		0	0		0	0	0	0	0	0			0	0	1	1			0
203507	1	348	501	2	0	0	3	2				1	1	0		0	0	0	0		0	0	0	0	0			0	0	1	1			0
39918	1	348	101	2	0	0	9	1		1		1	1	0	-.20144243	0	0	0		0	0	0	0	0	0			0	0	1	1			0
209490	1	361	301	2	1	0	5	2				1	1	0		0	0	0	0		0	0	0	0	0			0	0	1	1	0		0		0	3
39940	1	361	102	2	1	0	8	2		1		1	1	0	.00315994	0	0	0		0	0	0	0	0	0			0	0	1	1	0		0		0	3
1268	1	374	6	2	3	0	13	2		1		1	1	0	-.34833004					0	0	0	0	0	0			0	0	1	0			0
209358	1	374	301	2	3	0	5	1				1	1	0		0					0	0	0	0	0			1	1	1	0			0
202833	1	374	501	2	3	0	2	2				1	1	0		0					0	0	0	0	0			1	1	1	0			0
39957	1	374	201	2	3	0	8	1		1		1	1	0	-.56160388	0	0	0		0	0	0	0	0	0			1	1	1	1			0
209371	1	386	301	2	3	0	5	1				1	1	1		0	0	1	1		0	0	0	0	0			1	1	1	0			0		0	4
39981	1	386	102	2	3	0	8	2		1		1	1	1	1.0209546	0	0	0		0	0	0	0	0	0			1	1	1	0			0		0	4
1362	1	392	3	2	1	0	13	2		1		1		0	.66943319		0	0		0	0	0	0	0	0			0	0	1	0			0		0	1
39995	1	392	101	2	1	0	8	1		1		1		0	.56823087	0	0	0		0	0	0	0	0	0			1	1	1	0			0		0	1
209373	1	392	301	2	1	0	12	2		1		1	1	0	-.04161165		0	0		0	0	0	0	0	0			0	0	1	1			0		0	1
1369	1	395	3	2	1	0	11	2		1		1	0	0	-.1531671		0	0		1	0	0	0	0	0			1	1	1	1	0		0		0	1
39997	1	395	101	2	1	0	8	1		1		1	0	0	1.2314366	0				0		0	0	0	0				0	1	1	0		0		0	1
203126	1	395	501	2	1	0	2	2				1	0	0		0	0	0	0		0	0	0	0	0			0	0	1	0	0		0		0	1
203152	1	411	502	2	3	0	4	1				1	1	0		0	0	0	0		0	0	0	0	0			0	0	1	1	0		0		0	1
1471	1	414	6	2	0	0	11	1		1		1	1	0	1.4316833		0	0		0	0	0	0	0	0			0	0	1	0		0	0		1	2
1475	1	415	4	2	0	0	14	2		1		1	1	0	-.51893057		1	0		0	0	0	0	0	0			0	0	1	0			0		0	2
203383	1	415	501	2	0	0	2	2				1	1	0		0	1	0	0		0	0	0	0	0			1	1	1	1			0		0	2
40029	1	415	201	2	0	0	8	2		1		1	1	0	.04775397	0	0	0		0	0	0	0	0	0			0	0	1	1			0		0	2
40028	1	415	101	2	0	0	11	1		1		1	1	0	-.25270927		0	0		0	0	0	0	0	0			0	0	1	0			0		0	2
1538	1	429	3	2	0	0	12	1		1		1	1	0	1.1156816		1	0		0	0	0	1	0	0			1	0	1	0		0	0		1	3
209419	1	429	301	2	0	0	7	2		1		1	1	0	.5366857	1				0	0	0	0	0	0			0	0	1	0		0	0		1	3
40064	1	436	202	2	1	0	9	2		1		1	1	0	-.20144243	0	0	0		0	0	0	0	0	0			0	0	1	1	0		0		0	1
209422	1	436	301	2	1	0	5	1				1	1	1		0	0	0	0		0	0	0	0	0			0	0	1	1	0		0		0	1
203083	1	446	501	2	4	1	9	2		1		0	0	0	.27374518	0				0	0	0	0	0	1	1	1	1	1	1	0			0			1
40079	1	446	104	2	4	0	12	1		1		1	0	0	.52033121					0	0	0	1	1	0			1	0	1	0			0		0	1
40082	1	448	201	2	1	0	6	2		0		1	1	0	-2.106e-16	0				0	0	0	0	0	0			0	0	1	0			0		0	1
40081	1	448	101	2	1	0	10	2		1		1	1	0	.15214325	0				0	0	0	0	0	0			0	0	1	0			0		0	1
209435	1	452	302	2	1	0	5	1				1	1	0		0	0	0	0		0	0	0	0	0			1	1	1	0	0		0		0	3
40091	1	452	101	2	1	0	10	2		1		1	1	0	-.56160388	1	1	1		0	0	0	0	0	0			1	1	1	0	0		0		0	3
40097	1	453	101	2	1	0	10	1		1		1	1	0	.41159671	1	1	0		0	0	0	0	0	0			1	1	1	0			0		0	1
40100	1	455	202	2	0	0	10	2		1		1	0	0	-.56160388	0	0	0		0	0	0	0	0	0			1	1	1	1	1	1	0		1	4
1906	1	498	8	2	4	0	12	2		1		1	0	0	.8672309		0	0		0	0	0	0	0	0			1	1	1	0			0
203509	1	498	502	2	4	0	7	2		1		1	1	0	.04775397	0	0	0		0	0	0	0	0	0			0	0	1
209559	1	519	302	2	0	0	6	2		1		1	0	0	-2.106e-16	0	0			0	0	0	0	0	0			0	0	1	0			0		0	1
209560	1	519	303	2	0	0	3	2				1	0	0		0	0	0	0		0	0	0	0	0			1	1	1	0			0		0	1
2031	1	519	3	2	0	0	11	1		1		1	0	0	-.00397007		0	0		0	0	0	0	0	0			0	0	1	0			0		0	1
20087	1	523	301	2	0	0	5	1				1	1	0		0	0	0	0		0	0	0	0	0			1	1	1
40209	1	523	101	2	0	0	9	1		1		1	1	1	.04775397	0	0			0	0	0	0	0	0			0	0	1
40243	1	542	105	2	1	0	13	2		1		1	1	0	-.51893057		0	0		0	0	0	0	0	0			0	0	1	0			0		0	3
2171	1	544	5	2	3	0	11	1		1		1	1	0	-.00496362		0	0		0	0	0	0	0	0			0	0	1	1	0		0		0	4
209511	1	557	301	2	1	0	5	1				1	1	0		0	0	0	0		0	0	0	0	0			0	0	1	0	0		0		0	3
40277	1	557	101	2	1	0	9	2		1		1	1	0	.20560187	0	0	0		0	0	0	0	0	0			1	1	1	0	0		0		0	3
2263	1	557	6	2	1	0	14	1		1		1	1	0	-.51893057		1	0		0	0	0	0	0	0			0	0	1	0	0		0		0	3
40298	1	566	203	2	0	0	12	2		1		1	0	0	-.34760792		0	0		0	0	0	0	0	0			0	0	1	0			0		0	2
40299	1	566	204	2	0	0	6	2		1		1	0	0	-2.106e-16	0	0	0		0	0	0	0	0	0			0	0	1	0			0		0	2
40346	1	602	103	2	0	0	11	1		1		1	1	0	.24423279		0	0		0	0	0	0	0	0			0	0	1
2545	1	604	4	2	1	0	13	2		1		1	1	0	1.344797		0	0		0	0	0	0	0	0			0	0	1	0			0		0	3
2546	1	604	5	2	1	0	13	2		1		1	1	0	-.2708195		0	0		0	0	0	0	0	0			1	1	1	0			0		0	3
209576	1	605	301	2	1	0	9	2		1		1	1	0	.2006323	0	0	0		0	0	0	0	0	0			0	0	1	0			0		0	3
203335	1	608	501	2	2	0	7	1		1		1	1	0	.47188533	0	0	0		0	0	0	0	0	0			0	0	1	0			0
203318	1	643	505	2	3	0	2	2				1	1	0		0	0	0	0		0	0	0	0	0			1	1	1	0	0		0		0	3
203316	1	643	503	2	3	0	9	1		1		1	1	0	.58898066	0	0	0		0	0	0	0	0	0			1	1	1	1	0		0		0	3
203317	1	643	504	2	3	0	7	1		1		1	1	0	.76385033	0	0	0		0	0	0	0	0	0			1	1	1	0	0		0		0	3
2819	1	647	3	2	3	0	12	2		1		1	1	0	-.18392529		0	0		0	0	0	0	0	0			0	0	1	0			0		0	4
40464	1	647	205	2	3	0	8	2		1		1	1	0	.40791542	0	0	0		0	0	0	0	0	0			0	0	1	0			0		0	4
2858	1	653	7	2	1	0	12	2		1		0	0	0	.18179779		0	0		0	0	0	0	0	0			1	1	1	0			0			4
40497	1	653	102	2	1	0	10	1		1		1	1	0	1.2542843	0	0	0		0	0	0	0	0	0			0	0	1	0			0		0	4
40500	1	654	102	2	1	0	10	2		1		1	1	0	.36701239	1	0	0		0	0	0	0	0	0			0	0	1	0			0		0	3
203199	1	663	501	2	0	0	9	2		1		1	1	0	.13329511	0	0	0		0	0	0	0	0	0			1	1	1	0			0		0	3
2892	1	663	11	2	0	0	14	2		0		1	1	0	.79195752		1	0		0	0	0	0	0	0			1	1	1	0			0		0	3
40580	1	1015	105	2		0	9	2		1		1	1	1	-.56160388	0	0	0		0	0	0	0	0	0			0	0	1	0			0		0	2
40579	1	1015	104	2		0	10	2		1		1	1	0	-.20144243	1	1	1		0	0	0	0	0	0			0	0	1	0			0		0	2
209644	1	1015	301	2		0	7	2		1		1	1	0	-.56160388	0	0	0		0	0	0	0	0	0			0	0	1	0			0		0	2
40987	1	3033	204	2	3	0	13	1		1		1	1	0	-.34833004					1	0	0	0	0	0			0	0	1	0			0		0	1
40988	1	3033	205	2	3	0	10	2		1		1	1	0	1.0736075	0				0	0	0	0	0	0			0	0	1	0			0		0	1
202735	1	3033	501	2	3	0	2	2				1	1	0		0	0	1	1		0	0	0	0	0			0	0	1	0			0		0	1
203881	1	3063	503	2	2	0	5	2				0	0	0		0	1	0	0		0	0	0	0	0			0	0	1							3
209766	1	3063	304	2	2	0	6	1		0		1	1	0	-2.106e-16	0	1	0		0	0	0	0	0	0			1	1	1	0		0	0		1	3
41126	1	3093	207	2	3	0	10	2		1		1	1	0	-.56160388	0	1	0		0	0	0	0	0	0			0	0	1	0			0		0	4
41158	1	4006	204	2	3	0	8	1		1		1	1	0	.25756556	0	0	0		0	0	0	0	0	0			0	0	1	0			0		0	3
202891	1	4006	502	2	3	0	3	1				1	1	0		1	1	0	0		0	0	0	0	0			0	0	1	0			0		0	3
41157	1	4006	203	2	3	0	6	1		0		1	1	0	-2.106e-16	0	1	0		0	0	0	0	0	0			0	0	1	0			0		0	3
202892	1	4006	503	2	3	0	10	1		1		1	1	0	.39147336	0	1	0		0	0	0	0	0	0			0	0	1	0			0		0	3
209984	1	5000	303	2	0	0	7	2		1		1	1	0	-.3570015	0				0	0	0	0	0	0			0	0	1	0			0		0	3
209985	1	5000	304	2	0	0	5	2				1	1	1		0	0	0	0		0	0	0	0	0			1	1	1	0			0		0	3
210002	1	5002	304	2	0	0	3	1				1	1	1		0	0	0	0		0	0	0	0	0			0	0	1	1	0		0		0	3
210001	1	5002	303	2	0	0	6	1		1		1	1	0	-2.106e-16	0	0	0		0	0	0	0	0	0			0	0	1	1	0		0		0	3
209776	1	5009	303	2	1	0	7	1		1		1	1	0	-.20144243	0	0	0		0	0	0	0	0	0			0	0	1	1	0		0		0	1
204871	1	5009	502	2	1	0	9	1		1		1	0	0	.40791542	0	0	0		0	0	0	0	0	0			0	0	1		0				0	1
209807	1	5015	303	2	0	0	9	1		1		1	1	0	.00315994	0	0	0		0	0	0	0	0	0			0	0	1	0		0	0		1	3
20248	1	5033	303	2	3	0	9	1		1		1	0	0	.8143505	0	0	0		0	0	0	0	0	0			1	1	1	0			0		0	4
20247	1	5033	302	2	3	0	11	1		1		1	0	0	.46556651		0	0		0	0	0	0	0	0			1	1	1	0			0		0	4
209976	1	5051	303	2	0	0	6	2		0		1	1	0	-2.106e-16	0				0	0	1	0	0	0			1	0	1	0			0		0	1
203175	1	5051	502	2	0	0	3	1				1	1	0		0					0	0	0	0	0			0	0	1	0			0		0	1
203174	1	5051	501	2	0	0	9	1		1		1	1	0	-.24458571	1	1	0		0	0		0	0	0				0	1	0			0		0	1
210040	1	5056	304	2	3	0	6	1		0		1	1	0	-2.106e-16	0				0	0	0	0	0	0			0	0	1	0			0
210038	1	5056	302	2	3	0	13	1		1		1	1	0	.7929404		1	0		0	0	0	0	0	0			0	0	1	0			0		0	1
210039	1	5056	303	2	3	0	11	1		1		1	1	0	1.0689515		1	0		0	0	0	0	0	0			0	0	1	0			0		0	1
210143	1	5069	303	2	3	0	10	2		1		1	1	0	1.0719843	1	1	0		0	0	0	0	0	0			0	0	1	0	0		0		0	5
210157	1	5070	304	2	3	0	9	1		1		1	1	0	-.56160388	0	0	0		0	0	0	0	0	0			0	0	1	0			0		0	3
210274	1	5078	305	2	0	0	9	1		1		1	0	0	.66791314	0				0	0	0	0	0	0			1	1	1	0		0	0		1	4
210410	1	5097	306	2	0	0	5	2				1	1	0		0	0	0	0		0	0	0	0	0			0	0	1	1	0		0		0	4
210409	1	5097	305	2	0	0	8	2		1		1	1	0	-.20144243	0	0	0		0	0	0	0	0	0			1	1	1	1	0		0		0	4
210408	1	5097	304	2	0	0	12	2		1		1	1	0	-.20144243		0	0		0	0	0	0	0	0			1	1	1	1	0		0		0	4
210495	1	5105	303	2	1	0	10	1		1		1	1	0	1.4064794	0				0	0	0	0	0	0			0	0	1	0	0		0		0	4
210496	1	5105	304	2	1	0	5	1				1	1	0		0						0	0	0	0				1	1	0	0		0		0	4
210514	1	5106	304	2	1	0	8	2		1		1	1	0	-.56160388	0	0	0		0	0	0	0	0	0			1	1	1	0	0		0		0	4
210513	1	5106	303	2	1	0	11	2		1		1	1	0	-.43283359		0	0		0	0	0	0	0	0			0	0	1	0	0		0		0	4
210517	1	5106	307	2	1	0	13	1				1	1	0	2.267e-16			1			0	0	0	0	0			1	1	1	0	0		0		0	4
209876	1	5111	303	2	3	0	5	1				1	1	0		0	0	0	0		0	0	0	0	0			1	1	1	0			0		0	3
203687	1	5124	502	2	3	0	4	1				1	1	0		1					0	0	0	0	0			1	1	0	1	0		0		0	3
210062	1	5159	305	2	0	0	4	2				1	1	0		0	0	0	0		0	0	0	0	0			0	0	1	1	0		0		0	3
210061	1	5159	304	2	0	0	8	1		1		1	1	0	-.20144243	0	0	0		0	0	0	0	0	0			0	0	1	1	0		0		0	3
210107	1	5165	303	2	0	0	4	1				1	1	0		0	0	0	0		0	0	0	0	0			1	1	1	0			0		0	1
210106	1	5165	302	2	0	0	11	2		1		1	1	0	.09665747		0	0		0	0	0	0	0	0			1	1	1	0			0		0	1
210782	1	5231	302	2	0	0	10	2		1		1	1	0	-.56160388	0	0	0		0	0	0	0	0	0			1	1	1	0			0		0	1
210784	1	5231	304	2	0	0	5	1				1	1	0		0	0	0	0		0	0	0	0	0			0	0	1	0			0		0	1
210783	1	5231	303	2	0	0	7	1		1		1	1	1	.00315994	0	0	0		0	0	0	0	0	0			0	0	1	0			0		0	1
210824	1	5249	307	2	4	0	9	2		1		1	1	0	-.4389375	0	0	0		0	0	0	0	0	0			0	0	1	0			0		0	3
210823	1	5249	306	2	4	0	12	1		1		1	1	0	1.0058131					0	0	0	0	0	0			1	1	1	0			0		0	3
202999	1	5249	501	2	4	0	13	2		1		1	0	1	.26637496		1	0		0	0	0	0	0	0			1	1	1
204880	1	5252	503	2	1	0	5	1				1	1	0		0	0	0	0		0	0	0	0	0			0	0	1	0	0		0		0	1
210889	1	5266	303	2	1	0	8	2		1		1	1	0	1.0209546	0	0	0		0	0	0	0	0	0			0	0	1	1			0		0	3
202681	1	6002	505	2	0	0	13	2		1		1	0	1	2.0466813		0	1		0	0	0	0	0	0			0	0	1	0			0		0	4
202682	1	6002	506	2	0	0	8	1		1		1	0	0	.81635219	0	0	0		0	0	0	0	0	0			0	0	1	0			0		0	4
202683	1	6002	507	2	0	0	2	1				1	0	1		0	0	0	0		0	0	0	0	0			0	0	1	0			0		0	4
203223	1	6020	504	2	2	0	7	1		1		1	0	0	1.3108476	0				0	0	0	0	0	0			0	0	1	0		0	0		1	1
203222	1	6020	503	2	2	0	13	1		1		1	1	0	1.04872		0	0		0	0	0	0	0	0			1	1	1	0		0	0		1	1
202690	1	6022	504	2	0	0	4	1				1	1	0		0	0	0	0		0	0	0	0	0			0	0	1	0			0		0	4
202655	1	6053	505	2	0	0	12	1		1		1	1	1	.40791542					0	0	0	0	0	0			0	0	1	0			0		0	5
202657	1	6053	507	2	0	0	5	2				1	1	1		0	0	0	0		0	0	0	0	0			0	0	1	0			0		0	5
203156	1	6087	504	2	0	0	10	1		1		1	1	1	.40791542	0	0	0		0	0	0	0	0	0			0	0	1	0			0		0	4
203157	1	6087	505	2	0	0	3	1				1	1	1		0	1	0	0		0	0	0	0	0			0	0	1	0			0		0	4
202975	1	6091	505	2	0	0	3	1				1	1	1			0				0	0	0	0	0			0	0	1	0			0		0	3
202973	1	6091	503	2	0	0	11	1		1		1	1	0	.11577797		0	0		0	0	0	0	0	0			0	0	1	0			0		0	3
202974	1	6091	504	2	0	0	9	2		1		1	1	1	2.0723718	0	0	0		0	0	0	0	0	0			0	0	1	0			0		0	3
203572	1	6109	502	2	0	0	5	2				1	1	0		0	0	0	0		0	0	0	0	0			0	0	1	0			0		0	1
203573	1	6109	503	2	0	0	2	2				1	1	0		0	1	0	0		0	0	0	0	0			0	0	1	0			0		0	1
203404	1	6122	504	2	0	0	5	2				1	0	0		0	0	0	0		0	0	0	0	0			0	0	1	0			0		0	3
203403	1	6122	503	2	0	0	10	2		1		1	0	0	.29292366	0	0	0		0	0	0	0	0	0			0	0	1	0			0		0	3
203402	1	6122	502	2	0	0	14	1		1		1	0	0	2.219038		1	0		0	0	0	0	0	0			0	0	1	0			0		0	3
203024	1	6123	504	2	0	0	10	2		1		1	1	0	-.05837752	0	0	0		0	0	0	0	0	0			1	1	1	1	0		0		0	4
203026	1	6123	506	2	0	0	7	1		1		1	1	0	.30953287	0	1	0		0	0	0	0	0	0			0	0	1	0	0		0		0	4
203025	1	6123	505	2	0	0	9	1		1		1	1	0	-.20144243	0	1	0		0	0	0	0	0	0			0	0	1	0			0
203262	1	6125	503	2	1	0	8	1		1		1	1	0	-.56160388	0				0	0	0	0	0	0			0	0	1	0			0		0	3
203263	1	6125	504	2	1	0	5	2				1	1	0		0	0	0	0		0	0	0	0	0			0	0	1	0			0		0	3
203587	1	6129	504	2	1	0	10	2		1		1	1	0	1.5687587	1	1	0		0	0	0	0	0	0			0	0	1	0			0		0	1
203588	1	6129	505	2	1	0	4	1				1	1	0		1	0	1	1		0	0	0	0	0			1	1	1	0			0		0	1
203586	1	6129	503	2	1	0	14	2		1		1	1	0	.79241357		0	0		0	0	0	0	0	0			0	0	1	0			0		0	1
203269	1	6134	504	2	0	0	14	1		1		1	1	0	1.5517773		1	0		0	0	0	0	0	0			0	0	0	0	0		0		0	5
203270	1	6134	505	2	0	0	4	1				1	1	0		0	1	0	0		0	0	0	0	0			0	0	1	0	0		0		0	5
202862	1	6139	505	2	0	0	7	2		1		1	1	0	-.42248686	0	0	0		0	0	0	0	0	0			0	0	1	0			0		0	3
202860	1	6139	503	2	0	0	13	1		1		1	1	0	-.51893057		0	0		0	0	0	0	0	0			0	0	1	0			0		0	3
202861	1	6139	504	2	0	0	10	1		1		1	1	0	-.56160388	0	0	0		0	0	0	0	0	0			0	0	1	0			0		0	3
203708	1	6154	503	2	0	0	5	2				1	1	0		0	0	0	0		0	0	0	0	0			0	0	1	0	0		0		0	3
302077	1	6155	503	2	0	0	5	2				1	1	0		0	0	0	0		0	0	0	0	0			1	1	1	0			0		0	3
203611	1	6159	504	2	3	0	10	2		1		1	1	0	1.012831	0	0	0		0	0	0	0	0	0			0	0	1	0			0		0	3
203446	1	6172	503	2	2	0	8	2		1		1	1	0	.45354235	0	0	0		0	0	0	0	0	0			1	1	1	0	0		0		0	3
203447	1	6172	504	2	2	0	2	2				1	1	0		0	0	0	0			0	0	0	0				1	1	0	0		0		0	3
203718	1	6181	503	2	2	0	11	2		1		1	0	0	.66517068		1	0		0	0	0	0	0	0			0	0	1	0			0		0	1
203719	1	6181	504	2	2	0	8	1		0		1	0	0	-.36512506	0	0	0		0	0	0	0	0	0			0	0	1	0			0		0	1
203720	1	6181	505	2	2	0	6	1		0		1	0	0	-2.106e-16	0	1	0		0	0	0	0	0	0			0	0	1	0			0		0	1
203721	1	6181	506	2	2	0	3	1				1		0		1	1	0				0	0	0	0				1	1	0			0
203622	1	6182	505	2	4	0	2	2				1	1	1		0	0	0	0		0	0	0	0	0			0	0	1	0			0		0	1
203621	1	6182	504	2	4	0	7	1		1		1	1	0	1.1477232	1	1	0		0	0	0	0	0	0			0	0	1	0			0		0	1
203620	1	6182	503	2	4	0	14	2		1		1	1	1	.97043024		0	0		0	0	0	0	0	0			1	1	1	0			0		0	1
203732	1	6206	506	2	1	0	9	2		1		1	0	0	-.20144243	0	0	0		0	0	0	0	0	0			0	0	1	0			0		0	4
203733	1	6206	507	2	1	0	5	2				1	1	0		0	0	0	0			0	0	0	0				1	1	0			0		0	4
203736	1	6214	502	2	1	0	13	1		1		1		0	-.34833004		1	0		1	0	0	0	0	0			1	0	1	0			0		0	3
203738	1	6214	504	2	1	0	4	1				1	1	0		0	0	0	0		0	0	0	0	0			0	0	1	0			0		0	3
203737	1	6214	503	2	1	0	9	1		1		1		0	-.20144243	0	1	0		0	0	0	0	0	0			0	0	1	0			0		0	3
203744	1	6216	503	2	0	0	6	2		1		1	1	0	-2.106e-16	0	1	0		0	0	0	0	0	0			0	0	1	0			0		0	3
203745	1	6216	504	2	0	0	4	1				1	1	0		0	1	0	0		0	0	0	0	0			0	0	1	0			0		0	3
203750	1	6218	505	2	0	0	3	2				1	1	0		0	0	1	0		0	0	0	0	0			1	1	1	0			0		0	1
203749	1	6218	504	2	0	0	8	1		1		1	1	0	-.20144243	0	0	0		0	0	0	0	0	0			1	1	1	0			0		0	1
203754	1	6226	504	2	0	0	12	2		1		0	0	0	.42767561		1	0		0	0	0	0	0	0			0	0	1	0			0			3
203753	1	6226	503	2	0	0	14	1		1		1	1	0	1.14197		1	0		0	0	0	0	0	0			1	1	1	1			0		0	3
203756	1	6226	506	2	0	0	5	2				1	1	0		0	0	0	0		0	0	0	0	0			1	1	1	0			0		0	3
203755	1	6226	505	2	0	0	7	2		1		0	0	0	-.07877606	0	0	0		0	0	0	0	0	0			1	1	1	0			0			3
203757	1	6226	507	2	0	0	10	2		1		1	1	0	-.17137016	0	0	0		0	0	0	0	0	0			0	0	1	1			0		0	3
202895	1	6029	502	2	1	0	10	2		1		0	0	0	.00315994	0	0	0		1	0	0	0	0	0			0	0	1	0			0
202847	1	453	501	2	1	0	3	2				1	1	0		0	0	0	0		0	0	0	0	0			0	0	1	0			0
203703	1	6147	504	2	4	0	3	2				1	1	0		0	1	0	0		0	0	0	0	0			0	0	1	1			0
202689	1	6022	503	2	0	0	7	2		1		1	1	0	.61251779	0	0	0		0	0	0	0	0	0			0	0	1	0			0
203554	1	523	503	2	0	0	7	2		1		1	0	0	.04775397	0	0	0		0	0	0	0	0	0			0	0	1
210072	1	5160	305	2	3	0	9	2		1		1	0	0	.00315994	0	0	0		0	0	0	0	0	0			0	0	1	0			0
203384	1	415	502	2	0	0	2	1				0	1	0		0	1	0	0		0	0	0	0	0			0	0	1
39587	1	30	102	2	3	0	14	1		1		0	0	0	-.09654502		1	0		0	0	0	0	0	0			0	0	1
203555	1	523	504	2	0	0	7	2		1		1	1	0	.45619075	0	0	0		0	0	0	0	0	0			0	0
203574	1	6109	504	2	0	0	9	2		1		1	1	0	-.20144243	0	0	0		1	0	0	0	0	0			1	1	1	1			0
203078	1	224	501	2	0	0	10	1		0		1	1	1	.45619075	0	1	0		0	0	0	0	0	0			0	0	1	0			0
2216	1	551	4	2	0	0	11	2		1		0	0	0	-.20144243		1	0		0	0	0	0	0	0			0	0	1	0			0
202896	1	6029	503	2	1	0	9	2		1		1	1	0	-.56160388	1	0	1		0	0	0	0	0	0			1	1	1	0			0
203508	1	498	501	2	4	0	9	1		1		1	1	0	.04775397	0	0	0		0	0	0	0	0	0			0	0	1
210073	1	5160	306	2	3	0	6	1		1		1	0	0	-2.106e-16	0	0	0		0	0	0	0	0	0			1	1	1	1			0
611	1	259	8	2	0	0	13	2		1		0	1	0	-.34833004		0	0		0	0	0	0	0	0			1	1	1	0			0
209390	1	411	302	2	3	0	13	2		1		0	0	0	.47069632		0	0		0	0	0	0	0	0			1	1	1	0			0
203553	1	523	502	2	0	0	10	1		1		1	0	0	-.56160388	1	0	0		0	0	0	0	0	0			0	0	1
204064	2	5	502	2	3	0	3	2				1	1	0		0	0	0	0			0	0	0	0				1	1	1			0
15058	2	83	5	2	3	0	10	2		1		1	1	0	-.56160388	0	0	0		0	0	0	0	0	0			1	1	1	0			0		0	3
210919	2	145	304	2	4	0	4	2				1	1	0		1	1	0	0		0	0	0	0	0			1	1	1	0	0		0		0	4
210918	2	145	303	2	4	0	9	2		1		1	1	0	-.56160388	0	0	0		0	0	0	0	0	0			1	1	1	0	0		0		0	4
210917	2	145	302	2	4	0	14	2		1		1	1	1	.47069632		0	0		1	0	0	0	0	0			1	1	1	0	0		0		0	4
13266	2	215	4	2	4	0	12	1		1		1	1	0	1.0347686		0	0		0	0	0	0	0	0			0	0	1	0			0		0	5
13265	2	215	3	2	4	0	14	2		1		1	1	0	.19897144		0	0		0	0	0	0	0	0			0	0	1	0			0		0	5
41332	2	215	101	2	4	0	10	1		1		1	1	1	.87957721	0	0	0		0	0	0	0	0	0			0	0	1	0			0		0	5
210950	2	215	301	2	4	0	5	2				1	1	0		0	0	0	0		0	0	0	0	0			0	0	1	1			0		0	5
41350	2	239	203	2	3	0	6	2		0		0	1	0	-2.106e-16	0	0	0		0	0	0	0	0	1	0		1	1	1	1			0
41349	2	239	202	2	3	0	8	1		1		0	1	0	.04775397	0	0	0		0	0	0	0	0	0			0	0	1	1			0
13468	2	283	4	2	3	0	14	2		1		1	1	0	-.10839044		0	0		0	0	0	0	0	0			1	1	1	0			0		0	4
41374	2	283	101	2	3	0	8	1		1		1	1	0	-.20144243	0	0	0		0	0	0	0	0	0			0	0	1	0			0		0	4
204651	2	360	502	2	3	0	9	1		1		1	1	0	-.56160388	1	1	1		0	0	0	0	0	0			0	0	1	0	1	1	0		1	5
204652	2	360	503	2	3	0	4	2				1	1	0		0	0	0	0		0	0	0	0	0			0	0	1	0	1	1	0		1	5
41438	2	371	101	2	1	0	9	1		1		1	1	0	-.18360702	0	1	0		0	0	0	0	0	0			0	0	1	0	0		0		0	3
13735	2	371	4	2	1	0	14	2		1		1	1	1	.99301142		1	0		0	0	0	0	0	0			0	0	1	0	0		0		0	3
41439	2	371	201	2	1	0	6	1		1		1	1	0	-2.106e-16	0	0	0		0	0	0	0	0	0			0	0	1	0	0		0		0	3
204191	2	371	501	2	1	0	2	1				1	1	0		0	1	0	0		0	0	0	0	0			0	0	1	0	0		0		0	3
204080	2	391	501	2	3	1	3	1				1	1	0		1	1	0	0		0	0	0	0	0			0	0	1	1		0	0		1	3
204502	2	407	502	2	2	0	3	2				1	1	1		0					0	0	0	0	0			0	0	1	0	0		0		0	1
41470	2	424	101	2	4	0	10	2		1		1	1	0	.60167032	0	0	0		0	0	0	0	0	0			0	0	1	0	1	1	0		1	3
204178	2	424	501	2	4	0	2	1				1	1	0		0	0	0	0		0	0	0	0	0			0	0	1	0	1	1	0		1	3
210969	2	428	301	2	4	0	3	1				1	1	0		0	0	0	0		0	0	0	0	0			0	0	1	0			0		0	4
41473	2	428	201	2	4	0	7	1		1		1	1	0	-.56160388	0	1	0		0	0	0	0	0	0			0	0	1	0			0		0	4
13882	2	428	3	2	4	0	13	1		1		1	1	0	.04831077		1	1		0	0	0	0	0	0			0	0	1	0			0		0	4
203965	2	445	502	2	1	0	12	2		1		1	1	0	-.07877606		0	0		0	0	0	0	0	0			1	1	1	0	0		0		0	4
203967	2	445	504	2	1	0	4	2				1	1	0		0	1	0	0		0	0	0	0	0			0	0	1		0				0	4
203966	2	445	503	2	1	0	9	2		1		1	1	0	1.2698313	0	0	0		0	0	0	0	0	0			0	0	1	0	0		0		0	4
41507	2	468	206	2	3	0	8	2		1		1	1	0	1.3995694	0	0	0		0	0	0	0	0	0			0	0	1	0			0		0	5
14009	2	468	7	2	3	0	10	1		1		1	1	1	.56860654	0	0	0		0	0	0	0	0	0			0	0	1	0			0		0	5
211008	2	468	301	2	3	0	5	1				1	1	0		0	0	0	0		0	0	0	0	0			0	0	1	0			0		0	5
210994	2	519	304	2	4	0	6	1		1		1	1	0	-2.106e-16	0	0	0		0	0	0	0	0	0			1	1	1	0	0		0		0	3
210993	2	519	303	2	4	0	11	1		1		1	1	0	-.56160388		1	0		0	0	0	0	0	0			1	1	1	0	0		0		0	3
203890	2	555	501	2	0	0	6	1		1		1	1	0	-2.106e-16	0	0	0		0	0	0	0	0	0			0	0	1	0	0		0		0	4
203891	2	555	502	2	0	0	10	1		1		1	1	0	1.3074379	1	0	1		0	0	0	0	0	0			0	0	1	0	0		0		0	4
204803	2	557	502	2	4	0	6	2		0		1	1	1	-2.106e-16	0	0	0		0	0	0	0	0	0			0	0	1	0			0		0	3
14311	2	557	4	2	4	0	11	2		1		1	1	0	-.56160388		0	0		0	0	0	0	0	0			0	0	1	1			0		0	3
211029	2	569	302	2	3	0	6	1		0		1	1	0	-2.106e-16	0	0	0		0	0	0	0	0	0			0	0	1	0	0	0	0		1	3
41575	2	569	102	2	3	0	9	2		1		1	1	0	-.20144243	0	1	0		0	0	0	0	0	0			0	0	1	0	0	0	0		1	3
204084	2	592	501	2	2	0	9	2		1		1	1	0	.57934495	0	0	0		0	0	0	0	0	0			1	1	1	0			0		0	3
203897	2	643	501	2	3	0	2	1				1	1	0		0	0				0	0	0	0	0			0	0	1	1	0		0		0	3
41639	2	661	101	2	0	0	11	2		1		1	1	1	.50148805		0	0		0	0	0	0	0	0			0	0	1	0	0		0		0	3
41640	2	661	201	2	0	0	7	2		1		1	1	0	-.1531671	0	0	0		0	0	0	0	0	0			0	0	1	0	0		0		0	3
204366	2	661	501	2	0	0	3	2				1	1	0			0				0	0	0	0	0			0	0	1	1	0		0		0	3
41649	2	671	201	2	1	0	7	2		1		1	1	0	-.30434861	0	1	0		0	0	0	0	0	0			0	0	1	0			0		0	3
204040	2	671	501	2	1	0	4	2				1	1	0		0					0	0	0	0	0			0	0	1	0			0		0	3
204385	2	2005	501	2	4	1	10	2		1		0	1	0	1.32021	0	0	0		0	0	0	0	0	0			1	1	1	0			0
41882	2	2053	202	2	4	0	10	2		1		1	1	0	-.56160388	0	0	0		0	0	0	0	0	0			1	1	1	0			0		0	4
203983	2	2054	501	2	3	0	4	1				1	1	0		0	0	0	0		0	0	0	0	0			1	1	1	0		0	0		1	3
41888	2	2054	206	2	3	0	7	2		1		1	1	0	.95797991	0	0	0		0		0	0	0	0				0	1	0		0	0		1	3
41964	2	2093	203	2	3	0	6	2		1		1	1	0	-2.106e-16	1				0	0	0	0	0	0			0	0	1	0	0		0		0	1
302092	2	2093	501	2	3	0	2	2				1	1	0		0	1	0	0		0	0	0	0	0			0	0	1	1	0		0		0	1
204038	2	2120	502	2	3	0	11	1		1		1	1	0	-.04161165		0	0		0	0	0	0	0	0			0	0	1	0	1	1	0		1	3
302113	2	2120	501	2	3	0	13	1		1		1	1	1	.64129685		0	0		0	0	0	0	0	0			0	0	1	0	1	1	0		1	3
42157	2	2167	203	2	3	0	9	1		1		1	1	0	.54703243	0	0	0		0	0	0	0	0	0			0	0	1	0			0		0	4
203992	2	2167	501	2	3	0	7	1		1		1	1	0	.29928678	0	0	0		0	0	0	0	0	0			0	0	1	0			0
42189	2	2193	204	2	3	0	6	1		1		1	1	0	-2.106e-16	0	0	0		0	0	0	0	0	0			0	0	1				0
204239	2	3006	501	2	3	0	4	2				1	1	1		0	0	0	0		0	0	0	0	0			1	1	1	1	0		0		0	3
212340	2	3051	301	2	4	0	4	1				1	1	0		0	1	0	0		0	0	0	0	0			0	0	1	1	0		0		0	3
42314	2	3051	203	2	4	0	6	1		1		1	1	0	-2.106e-16	0	0	0		0	0	0	0	0	0			0	0	1	0			0
204052	2	3064	501	2	4	0	5	1				1	1	0		0	1	0	0		0	0	0	0	0			0	0	1	0	0		0		0	5
42350	2	3064	207	2	4	0	7	2		1		1	1	0	.45619075	0	0	0		0	0	0	0	0	0			0	0	1	0	0		0		0	5
42349	2	3064	206	2	4	0	14	1		1		1	1	0	.55989012		1	0		0	0	0	0	0	0			0	0	1	0	0		0		0	5
211153	2	3123	302	2	3	0	5	2				1	1	0		0	1	0	0		0	0	0	0	0			0	0	1	1	0		0		0	1
211154	2	3123	303	2	3	0	3	1				1	1	0		0	0	0	0		0	0	0	0	0			0	0	1	1	0		0		0	1
211353	2	4000	304	2	1	0	8	2		1		1	0	0	.04775397	0	1	0		0	0	0	0	0	0			0	0	1	0	1	1	0		1	3
203917	2	4000	501	2	1	0	3	1				1	0	0			0				0	0	0	0	0			0	0	1	0	1	1	0		1	3
211352	2	4000	303	2	1	0	11	2		1		1	0	0	.45619075		0	0		0	0	0	0	0	0			1	1	1	0	1	1	0		1	3
211420	2	4014	304	2	0	0	7	1		0		1	1	0	.71344601	0	0	0		0	0	0	0	0	0			0	0	1	0			0		0	4
211419	2	4014	303	2	0	0	10	1		1		1	1	0	.06527112	0	0	0		0	0	0	0	0	0			0	0	1	0			0		0	4
211424	2	4015	304	2	4	0	10	2		1		1	1	0	.45619075	0	0	0		0	0	0	0	0	0			0	0	1	0	0	0	0		1	3
211717	2	4020	303	2	3	0	11	1		1		1	1	0	.04775397		0	0		0	0	0	0	0	0			0	0	1	0			0		0	1
211718	2	4020	304	2	3	0	5	2				1	1	0		0	0	0	0		0	0	0	0	0			0	0	1	0			0		0	1
211280	2	4050	304	2	3	0	6	1		0		1	1	0	-2.106e-16	0	0	0		0	0	0	0	0	0			0	0	1	0			0		0	5
211279	2	4050	303	2	3	0	11	1		1		1	1	0	.93556553		0	0		0	0	0	0	0	0			0	0	1	0			0		0	5
211545	2	4099	305	2	2	0	13	2		1		0	0	0	.62960865		0	0		0	0	0	0	0	0			0	0	1	0			0
211860	2	4177	304	2	4	0	11	2		1		1	1	0	-.56160388		0	1		0	0	0	0	0	0			1	1	1	0			0		0	4
211859	2	4177	303	2	4	0	7	1		1		1	1	0	-.56160388	0	0	0		0	0	0	0	0	0			0	0	1	0			0		0	4
204444	2	4177	501	2	4	0	2	1				1	1	0		0	1	0	0		0	0	0	0	0			0	0	1	0			0		0	4
211821	2	4185	302	2	4	0	4	1				1	1	0		0	0	0	0		0	0	0	0	0			0	0	1	0			0		0	1
211885	2	4196	302	2	4	0	13	1		1		1	1	0	-.34833004		1	0		0	0	0	0	0	0			0	0	1	0	0		0		0	1
211886	2	4196	303	2	4	0	8	1		1		1	1	0	.9837063	0	0	0		0	0	0	0	0	0			0	0	1	0	0		0		0	1
211981	2	4232	306	2	3	0	6	1		0		1	1	0	-2.106e-16	0	0	0		0	0	0	0	0	0			0	0	1	1	0		0		0	3
211980	2	4232	305	2	3	0	11	1		1		1	1	0	-.56160388		0	0		0	0	0	0	0	0			0	0	1	1	0		0		0	3
211979	2	4232	304	2	3	0	14	2		1		1	1	0	-.11941975		1	0		0	0	0	0	0	0			0	0	1	1	0		0		0	3
212003	2	4241	303	2	4	0	8	1		1		1	1	0	-.20144243	1	0	0		0	0	0	0	0	0			0	0	1	0	0		0		0	5
212009	2	4242	306	2	4	0	5	1				1	1	0		0	0	0	0		0	0	0	0	0			0	0	1	1	0		0		0	4
212008	2	4242	305	2	4	0	8	1		1		1	1	0	-.56160388	0	0	0		0	0	0	0	0	0			0	0	1	1	0		0		0	4
212007	2	4242	304	2	4	0	10	2		1		1	1	0	-.56160388	1	1	0		0	0	0	0	0	0			0	0	1	1	0		0		0	4
203971	2	4248	502	2	4	0	2	2				1	1	0		0	0	0	0		0	0	0	0	0			0	0	1	1	0		0		0	4
212100	2	4274	305	2	4	0	3	1				1	1	0		0	0	0	0		0	0	0	0	0			0	0	1	1	0		0		0	5
212099	2	4274	304	2	4	0	7	1		1		1	1	0	.93901856	1	0	1		0	0	0	0	0	0			0	0	1	1	0		0		0	5
212116	2	4279	302	2	3	0	11	1		1		1	1	0	-.20144243		0	0		0	0	0	0	0	0			0	0	1	0		0	0		1	4
212117	2	4279	303	2	3	0	6	1		0		1	1	0	-2.106e-16	1	1	0		0	0	0	0	0	0			0	0	1	0		0	0		1	4
204229	2	4279	501	2	3	1	2	2				1	1	1		1	1	0	0		0	0	0	0	0			0	0	1	0		0	0		1	4
212437	2	4391	302	2	3	0	13	2		1		1	0	0	.28188847		0	0		0	0	0	0	0	0			0	0	1	0	0		0		0	3
204815	2	4422	502	2	3	0	11	1		1		1	1	0	-.56160388		0	0		0	0	0	0	0	0			1	1	1	0			0		0	3
212636	2	4422	303	2	3	0	14	2		1		1	1	0	-.42973677		0	0		0	0	0	0	0	0			1	1	1	0			0		0	3
212664	2	4427	303	2	3	0	7	2		1		1	0	0	-.56160388	0	0	0		0	0	0	0	0	0			0	0	1	0	0		0		0	3
212521	2	4458	304	2	4	0	8	1		1		1	1	0	-.4389375	0	0	0		0	0	0	0	0	0			1	1	1						0	1
212622	2	4516	303	2	3	0	12	2		1		1	0	0	1.5232736		0	0		0	0	0	0	0	0			1	1	1	0	1	1	0		1	1
204280	2	5006	502	2	4	0	3	1				1	1	1		0	0	0	0		0	0	0	0	0			0	0	1	1	0		0		0	3
204972	2	5012	503	2	0	0	4	2				1	1	0		0	0	0	0		0	0	0	0	0			0	0	1	1	0		0		0	4
204971	2	5012	502	2	0	0	8	1		1		1	1	0	.41742503	0	1	0		0	0	0	0	0	0			0	0	1	1	0		0		0	4
204173	2	5013	506	2	3	0	4	1				1	1	0		0	0	0	0		0	0	0	0	0			0	0	1	0	0		0		0	3
204171	2	5013	504	2	3	0	10	2		1		1	1	0	.04775397	0	0	0		0	0	0	0	0	0			0	0	1	0	0		0		0	3
204172	2	5013	505	2	3	0	4	1				1	1	0		0	1	0	0		0	0	0	0	0			0	0	1	0	0		0		0	3
204509	2	5014	505	2	2	0	2	2				1	1	0		0	0	1	1		0	0	0	0	0			1	1	1	0	0		0		0	4
204508	2	5014	504	2	2	0	6	2		1		1	1	0	-2.106e-16	0	0	0		0	0	0	0	0	0			0	0	1	1	0		0		0	4
204506	2	5014	502	2	2	0	14	2		1		1	1	0	.40076779		0	0		0	0	0	0	0	0			0	0	1	0	0		0		0	4
204507	2	5014	503	2	2	0	12	1		1		1	1	0	.71344601		1	0		0	0	0	0	0	0			0	0	1	1	0		0		0	4
204149	2	5019	505	2	4	0	4	1				1	1	0		0	0	0	0		0	0	0	0	0			1	1	1	0	0		0		0	3
204147	2	5019	503	2	4	0	9	1		1		1	1	0	-.56160388	0	1	0		0	0	0	0	0	0			0	0	1	0	0		0		0	3
204148	2	5019	504	2	4	0	7	2		1		1	1	0	.04775397	0	0	0		0	0	0	0	0	0			1	1	1	0	0		0		0	3
302125	2	5024	504	2	3	0	13	2		1		1	1	0	.2189113		1	0		0	0	0	0	0	0			1	1	1	0	1	1	0		1	3
302127	2	5024	506	2	3	0	4	1				1	1	0		0	0	0	0		0	0	0	0	0			0	0	1	0	1	1	0		1	3
302126	2	5024	505	2	3	0	9	2		1		1	1	0	1.2336347	0	1	0		0	0	0	0	0	0			1	1	1	0	1	1	0		1	3
204317	2	5032	503	2	0	0	3	1				1	1	0		0	1	0	0		0	0	0	0	1	0		0	0	1	0	1	1	0		1	3
204515	2	5033	505	2	4	0	3	1				1	1	1		0	0	0	0		0	0	0	0	0			0	0	1	0			0		0	4
204389	2	5035	504	2	3	0	11	2		1		1	1	0	-.20144243		0	0		0	0	0	0	0	0			0	0	1	0	0		0		0	3
204391	2	5035	506	2	3	0	3	2				1	1	1		0	0	1	1		0	0	0	0	0			0	0	1	1	0		0		0	3
204390	2	5035	505	2	3	0	7	2		1		1	1	0	.04775397	0	0	0		0	0	0	0	0	0			0	0	1	1	0		0		0	3
204393	2	5036	502	2	4	0	2	2				1	1	0		0	0	1	0		0	0	0	0	0			0	0	1	0	0		0		0	1
204400	2	5053	503	2	4	0	7	2		1		1	1	0	.94811362	0	0	0		0	0	0	0	0	0			0	0	1	0		0	0		1	3
204401	2	5053	504	2	4	0	13	1		1		1	1	0	1.1673355		0	0		0	0	0	0	0	0			0	0	1	0		0	0		1	3
204471	2	5054	503	2	3	0	10	1		1		1	1	0	.66072841	0	0	0		0	0	0	0	0	0			0	0	1	0	0		0		0	5
204472	2	5054	504	2	3	0	7	2		1		1	1	0	.98604221	0	0	0		0	0	0	0	0	0			0	0	1	0	0		0		0	5
204542	2	5062	505	2	1	0	2	1				1	1	0		0					0	0	0	0	0			0	0	1	0			0		0	5
204422	2	5076	505	2	3	0	9	1		1		1	1	0	1.2536738	0	0	0		0	0	0	0	0	0			0	0	1	0	0		0		0	3
204421	2	5076	504	2	3	0	13	1		1		1	1	0	1.4015989		0	0		0	0	0	0	0	0			0	0	1	0	0		0		0	3
204423	2	5076	506	2	3	0	6	1		0		1	1	0	-2.106e-16	0	0	0		0	0	0	0	0	0			0	0	1	0	0		0		0	3
204378	2	5081	504	2	4	0	10	2		1		1	1	0	-.56160388	0	0	0		0	0	0	0	0	0			0	0	1	0			0		0	5
204377	2	5081	503	2	4	0	12	1		1		1	1	0	-.44918808		0	0		0	0	0	0	0	0			0	0	1	0			0		0	5
204379	2	5081	505	2	4	0	3	1				1	1	0		0	0	0	0		0	0	0	0	0			0	0	1	0			0		0	5
302221	2	5087	504	2	4	0	13	1		1		1	1	0	.42669662		1	0		0	0	0	0	0	0			0	0	1	0			0
302223	2	5087	506	2	4	0	6	1		0		1	1	0	-2.106e-16	0	1	0		0	0	0	0	0	0			1	1	1	0			0
302222	2	5087	505	2	4	0	8	2		1		1	1	0	1.2727006	0	1	0		0	0	1	0	0	0			1	0	1	0			0
204592	2	5096	503	2	3	0	12	1		1		1	1	0	-.56160388		0	0		0	0	0	0	0	0			0	0	1	0	0		0		0	4
204593	2	5096	504	2	3	0	4	2				1	1	1		0	0	0	0		0	0	0	0	0			0	0	1	1	0		0		0	4
204636	2	5128	504	2	3	0	3	2				1	1	1		0	0	0	0			0	0	0	0				1	1	1	0		0		0	3
204635	2	5128	503	2	3	0	5	2				1	1	0		0	0	0	0		0	0	0	0	0			0	0	1	1	0		0		0	3
204830	2	5139	507	2	3	0	6	2		1		1	1	0	-2.106e-16	0	0	0		0	0	0	0	0	0			0	0	1	0			0		0	3
204829	2	5139	506	2	3	0	9	1		1		1	1	1	.45619075	0	0	1		0	0	0	0	0	0			0	0	1	0			0		0	3
204692	2	5140	502	2	3	0	4	2				1	1	0		0	0	0	0		0	0	0	0	0			0	0	1	0	0		0		0	4
204667	2	5144	502	2	3	0	12	2		1		1	1	0	-.54408673		0	0		0	0	0	0	0	0			0	0	1	0		0	0		1	1
204738	2	5148	504	2	4	0	10	1		1		1	1	0	-.54408673	0	0	0		0	0	0	0	0	0			0	0	1	0	0		0		0	3
204741	2	5148	507	2	4	0	6	1		0		1	1	0	-2.106e-16	1	0	1		0	0	0	0	0	0			0	0	1	0	0		0		0	3
204740	2	5148	506	2	4	0	10	1		1		1	1	0	-.56160388	0	0	0		0	0	0	0	0	0			1	1	1	0	0		0		0	3
204820	2	5152	503	2	3	0	10	2		1		1	1	0	-.56160388	1	0	0		0	0	0	0	0	0			0	0	1	0			0		0	4
204822	2	5152	505	2	3	0	7	2		1		1	1	0	-.56160388	0	0	0		0	0	0	0	0	0			0	0	1	0			0		0	4
204821	2	5152	504	2	3	0	5	2				1	1	0		0	0	0	0		0	0	0	0	0			1	1	1	0			0		0	4
204743	2	5160	502	2	3	0	11	2		1		1	1	0	-.54408673		1	0		0	0	0	0	0	0			0	0	1	0	0		0		0	3
204744	2	5160	503	2	3	0	3	2				1	1	0		0	0	0	0		0	0	0	0	0			0	0	1	1	0		0		0	3
204837	2	5191	503	2	4	0	9	2		1		1	1	0	-.56160388	0	0	0		0	0	0	0	0	0			0	0	1	0	1	1	0		1	1
204838	2	5191	504	2	4	0	4	1				1	1	0		0	0	0	0		0	0	0	0	0			0	0	1	0	1	1	0		1	1
204686	2	5195	502	2	3	0	6	1		1		1	1	1	-2.106e-16	1	1	0		0	0	0	0	0	0			0	0	1	0	1	1	0		1	3
204687	2	5195	503	2	3	0	10	1		1		1	0	0	-.56160388	1	1	0		0	0	0	0	0	0			0	0	1	0	1	1	0		1	3
204688	2	5195	504	2	3	0	14	2		1		1	1	0	-.51893057		1	0		0	0	0	0	0	0			0	0	1	0	1	1	0		1	3
204850	2	5196	505	2	3	0	10	1				1	1	0	-2.106e-16	1	1	0			0	0	0	0	0			0	0	1	0	0		0		0	4
204848	2	5196	503	2	3	0	14	2		1		1	1	0	-.42973677		0	0		0	0	0	0	0	0			0	0	1	0	0		0		0	4
302177	2	5196	504	2	3	0	12	2		1		1	1	0	.83386934		0	0		0	0	0	0	0	0			0	0	1	0	0		0		0	4
204786	2	5213	503	2	4	0	3	1				1	1	0		0	0	0	0		0	0	0	0	0			0	0	1	0	0		0		0	4
204349	2	713	502	2	3	0	10	2		1		0	0	0	.95685397	0	1	0		0	0	0	0	0	0			0	0	1
302226	2	5096	506	2	3	0	9	2		1		0	1	0	-.56160388	1	0	0		0	0	0	0	0	0			0	0	1	0			0
204210	2	4242	501	2	4	0	8	2		1		0	1	0	-.20144243	1	1	0		0	0	0	0	0	0			0	0	1	0			0
204319	2	5071	502	2	4	0	13	1		1		1	1	0	.96596337		1	1		0	0	0	0	0	0			1	1	1	0			0
204346	2	428	503	2	4	0	6	2		1		1	1	0	-2.106e-16	0	0	0		0	0	0	0	0	0			0	0	1	0			0
204402	2	5053	505	2	4	0	7	1		1		1	0	0	.61251779	0	0	0		0	0	0	0	0	0			0	0	1	0			0
204525	2	5061	503	2	0	0	12	1		1		0	0	0	.65266956		0	0		0	0	0	0	0	0			0	0	1
204552	2	5082	506	2	4	0	12	1		1		1	0	0	-.56160388		0	0		0	0	0	0	0	0			0	0	0	0			0
204209	2	4185	501	2	4	0	10	2		1		0	1	0	-.54408673	0	0	0		0	0	0	0	0	0			0	0	1	0			0
302231	2	5103	502	2	3	0	10	2		1		0	0	0	-.20144243	1	0	0		0	0	0	0	0	0			0	0	1
204550	2	5082	504	2	4	0	3	1				1	1	0		0	0	0	0		0	0	0	0	0			1	1	1	0			0
204348	2	713	501	2	3	0	12	1		1		0	0	0	.45619075		1	0		0	0	0	0	0	0			0	0	1
204488	2	83	502	2	3	0	9	1		1		1	1	0	-.56160388	1	1	0		0	0	0	0	0	0			1	1	1	0			0
204404	2	5053	507	2	4	0	3	2				1	0	0		0	1	0	0		0	0	0	0	0			0	0	1	0			0
204549	2	5082	503	2	4	0	5	1				1	1	1		0	0	0	0		0	0	0	0	0			1	1	1	0			0
204345	2	428	502	2	4	0	7	1		1		1	1	0	-.56160388	0	0	0		0	0	0	0	0	0			0	0	1	1			0
204551	2	5082	505	2	4	0	3	1				1	1	0		0	0	0	0		0	0	0	0	0			0	0	1	0			0
203958	2	330	502	2	3	0	9	2		1		1	1	0	-.20144243	0	0	0		0	0	0	0	0	0			0	0	1	0			0
204594	2	5096	505	2	3	0	12	2		1		0	1	0	.25409586		0	0		0	0	0	1	0	0			1	0	1	0			0
204562	2	5117	503	2	4	0	11	2		1		1	1	1	.45619075		0			0	0	0	0	0	0			1	1	1	0			0
204487	2	83	501	2	3	0	12	2		1		1	1	1	.45619075		0	0		0	0	0	0	0	0			1	1	1	0			0
211278	2	4050	302	2	3	0	13	2		1		0	1	0	1.6843659		0	0		0	0	0	0	0	0			1	1	1	0			0
203957	2	330	501	2	3	0	8	1		1		1	1	0	-.08902664	0	0	0		0	0	0	0	0	0			0	0	1
41524	2	490	103	2	0	0	13	1					0	0	2.2933167		1	0		0	0	0	0	0	0			0	0	1
204188	2	519	501	2	4	0	11	1		1		1	1	0	-.44918808		0	0		0	0	0	0	0	0			0	0	1	0			0
204403	2	5053	506	2	4	0	7	1		1		1	0	0	.53058179	0	0	0		0	0	0	0	0	0			0	0	1	0			0
204320	2	5071	503	2	4	0	9	1		1		1	1	0	.50100439	0	0	0		0	0	0	0	0	0			0	0	1	0			0
41641	2	661	202	2	0	0	13	2		1		0	0	0	.47069632		1	0		0	0	0	0	0	0			0	0	1
41394	2	318	101	2	3	1	9	1		1		0	1	0	.04775397	0	0	0		0	0	0	0	0	0			0	0	1	1			0
15623	3	2	6	1	4	0	14	2		1		1	1	0	-.51893057		0	0		0	0	0	0	0	0			1	1	1	0			0		0	1
42581	3	6	201	1	0	0	9	1		1		1	1	0	.6001677	0	0	0		0	0	0	0	0	0			0	0	1						0	1
205424	3	27	502	1	3	0	2	1				1	1	1		0					0	0	0	0	0			1	1	1	1	0		0		0	3
42639	3	45	202	1	0	0	8	2		1		1	1	1	-.56160388	0	0	0		0	0	0	0	0	0			0	0	1	1	0		0		0	3
42638	3	45	201	1	0	0	11	2		1		1	1	1	.67497484		0	0		0	0	0	0	0	0			1	1	1	1	0		0		0	3
42667	3	75	101	1	4	0	11	2		1		1	1	0	-.56160388		0	0		0	0	0	0	0	0			0	0	1	0			0		0	1
1049994	3	98	431	1	1	0	5	2				1	1	0		0	0	0	0		0	0	0	0	0			1	1	1	0	1	1	0		1	3
1049995	3	98	432	1	1	0	10	1		1		1	0	0	.61844369	0	0	0		0	0	0	0	0	0			0	0	1	0	1	1	0		1	3
212863	3	98	301	1	1	0	12	2		1		1	0	0	-.56160388		0	0		0	0	0	0	0	0			0	0	1	0	1	1	0		1	3
205094	3	130	501	1	4	0	2	1				1	1	0		0	0	0	0		0	0	0	0	0			0	0	1	1	0		0		0	1
15353	3	148	9	1	1	0	12	1		1		1	1	0	-.08902664		0	0		0	0	0	0	0	0			0	0	1	0			0
15494	3	173	5	1	4	0	14	2		1		1	1	0	-.21961136		1	0		0	0	0	0	0	0			1	1	1	0	0		0		0	1
1050059	3	173	431	1	4	0	2	1				1	1	0		0	1	0	0		0	0	0	0	0			0	0	1	0			0		0	1
1050070	3	179	432	1	4	0	13	2		1		1	1	1	-.51893057		0	0		0	0	0	0	0	0			0	0	1	0	0		0		0	3
205788	3	187	501	1	2	0	11	2		1		1	1	1	-.24438347		0	0		0	0	0	0	0	0			0	0	1	1	0		0		0	3
212974	3	188	302	1	4	0	4	2				1	1	1		0	0	0	0		0	0	0	0	0			0	0	1	1	0		0		0	1
212977	3	201	301	1	3	0	4	1				1	1	0		0	0	0	0		0	0	0	0	0			0	0	1	1	0		0		0	1
205496	3	217	502	1	1	0	2	1				1	1	1		0	1	0	0		0	0	0	0	0			0	0	1	0		0	0		1	1
15839	3	250	5	1	1	0	13	2		1		1	1	0	-.18906222		0	0		0	0	0	0	0	0			0	0	1	0	0		0		0	4
42845	3	250	101	1	1	0	10	2		1		1	1	0	-.04161165	0	1	0		0	0	0	0	0	0			0	0	1	0	0		0		0	4
42854	3	256	101	1	4	0	11	1		1		1	1	0	-.56160388		0	1		0	0	0	0	0	0			0	0	1	0	0		0		0	3
1050151	3	256	431	1	4	0	3	2				1	1	0		0	1	0	0		0	0	0	0	0			0	0	1	0	0		0		0	3
42855	3	256	102	1	4	0	9	1		1		1	1	0	-.56160388	0	0	0		0	0	0	0	0	0			0	0	1	0	0		0		0	3
205978	3	273	502	1	3	0	2	2				1	1	0		0	0	0	0		0	0	0	0	0			0	0	1	1	0		0		0	1
1050217	3	336	432	1	3	0	2	2				1	1	0		0	0	0	0		0	0	0	0	0			0	0	1	1	0		0		0	3
42968	3	336	204	1	3	0	7	2		1		1	1	1	-.17790328	0	0	0		0	0	0	0	0	0			0	0	1	1	0		0		0	3
212787	3	342	301	1	4	0	6	1		1		1	1	1	-2.106e-16	0	0	0		0	0	0	0	0	0			1	1	1	1	0		0		0	3
16295	3	342	5	1	4	0	13	1		1		1	1	1	.70032351		0	1		0	0	0	0	0	0			1	1	1	1	0		0		0	3
1050228	3	348	431	1	1	0	2	2				1	1	0		0	0	0	0		0	0	0	0	0			1	1	1	1	0		0		0	3
42977	3	348	202	1	1	0	6	2		1		1	1	0	-2.106e-16	0	0	0		0	0	0	0	0	0			0	0	1	1	0		0		0	3
1050230	3	349	432	1	4	0	7	1		1		1	1	1	.60247817	1	0	1		0	0	0	0	0	0			0	0	1	0	1	1	0		1	1
1050229	3	349	431	1	4	0	5	1				1	1	0		1	1	1	1		0	0	0	0	0			1	1	1	1	1	1	0		1	1
16333	3	349	7	1	4	0	12	2		1		1	1	0	-.54408673		0	0		0	0	0	0	0	0			0	0	1	0	1	1	0		1	1
16332	3	349	6	1	4	0	13	1		1		1	1	0	-.51893057		0	1		0	0	0	0	0	0			0	0	1	0	1	1	0		1	1
1050244	3	371	432	1	4	0	7	2		1		1	1	0	.45619075	0	1	0		0	0	0	0	0	0			0	0	1	0	0		0		0	1
1050260	3	384	432	1	0	0	6	2		1		1	1	0	-2.106e-16	0	1	0		0	0	0	0	0	0			0	0	1	0			0
43032	3	391	101	1	0	0	9	1		1		1	1	0	-.20144243	0	1	0		0	0	0	0	0	0			1	1	1	0	0		0		0	1
213140	3	391	302	1	0	0	3	1				1	1	0		0	0	0	0		0	0	0	0	0			0	0	1	1	0		0		0	1
16548	3	391	4	1	0	0	14	2		1		1	1	0	.12554288		0	0		0	0	0	0	0	0			1	1	1	1	0		0		0	1
213139	3	391	301	1	0	0	5	1				1	1	0		0	0	0	0		0	0	0	0	0			0	0	1	1	0		0		0	1
16549	3	391	5	1	0	0	11	2		1		1	1	0	.08105473		1	0		0	0	0	0	0	0			1	1	1	0	0		0		0	1
16567	3	398	5	1	4	0	12	2		1		1	1	0	-.54408673		0	0		0	0	0	0	0	0			1	1	1	1	0	0	0		1	4
43036	3	398	201	1	4	0	7	1		1		1	1	0	-.56160388	0	1	0		0	0	0	0	0	0			0	0	1	1	0	0	0		1	4
43035	3	398	101	1	4	0	8	1		1		1	1	0	-.54408673	0	0	0		0	0	0	0	0	0			0	0	1	1	0	0	0		1	4
16689	3	420	4	1	0	0	14	1		1		1	0	0	.48265881		1	0		0	0	0	0	0	0			0	0	1	0	0		0		0	1
43064	3	420	201	1	0	0	11	1		1		1	0	0	.60167032		0	0		0	0	0	0	0	0			0	0	1	0	0		0		0	1
43063	3	420	101	1	0	0	9	1		1		1	1	0	.40791542	0	1	0		0	0	0	0	0	0			0	0	1	0	0		0		0	1
43065	3	420	202	1	0	0	6	1		1		1	0	0	-2.106e-16	0	1	0		0	0	0	0	0	0			0	0	1	1	0		0		0	1
16870	3	454	9	1	1	0	14	1		1		1	1	0	-.21961136		0	0		0	0	0	0	0	0			1	1	1	0			0		0	1
43140	3	481	101	1	4	0	10	2		1		1	0	0	-.43167094	0	0	0		0	0	0	0	0	0			0	0	1	0	1	1	0		1	4
17090	3	502	5	1	4	0	12	1		1		1	1	0	.04775397		0	0		0	0	0	0	0	0			0	0	1	0	1		0		0	1
17091	3	502	6	1	4	0	11	1		1		1	1	0	-.54408673		0	0		0	0	0	0	0	0			1	1	1	0	1		0		0	1
212850	3	507	302	1	3	0	3	2				1	1	0		0				0	0	0	0	0	0			1	1	1	0	0		0		0	1
17154	3	516	7	1	0	0	13	2		1		1	1	1	.04831077		1	0		0	0	0	0	0	0			1	1	1	0	0		0		0	3
43195	3	516	101	1	0	0	10	2		1		1	1	0	-.56160388	0	0	0		0	0	0	0	0	0			1	1	1	0	0		0		0	3
43209	3	524	101	1	4	0	9	1		1		1	0	1	-.56160388	1	0	1		0	0	0	0	0	1	0		1	1	1	1	0		0		0	1
17190	3	524	4	1	4	0	13	2		1		1	0	0	-.51893057		0	0		0	0	0	0	0	0			1	1	1	1	0		0		0	1
206062	3	540	502	1	2	0	6	1		1		1	1	0	-2.106e-16	0	0	0		0	0	0	0	0	0			1	1	1	0	1	1	0		1	3
206063	3	540	503	1	2	0	3	2				1	1	0		0	1	0	0		0	0	0	0	0			1	1	1	1	1	1	0		1	3
43269	3	560	102	1	2	0	14	2		1		1	1	0	-.41475067		0	0		0	0	0	0	0	0			0	0	1	0	0		0		0	3
43270	3	560	103	1	2	0	12	1		1		1	1	0	-.4389375		1	0		0	0	0	0	0	0			1	1	1	0	0		0		0	3
1050384	3	560	431	1	2	0	4	2				1	1	0		0	0	0	0		0	0	0	0	0			0	0	1	1	0		0		0	3
43271	3	560	104	1	2	0	9	1		1		1	1	0	-.20144243	1	0	0		0	0	0	0	0	0			0	0	1	0	0		0		0	3
212933	3	572	302	1	4	0	13	1		1		1	0	0	-.51893057		0	0		0	0	0	0	0	1	0		1	1	1	1	1		0		0	1
212934	3	572	303	1	4	0	10	2		1		1	0	0	-.20144243	0	0	0		0	0	0	0	0	1	0		0	0	1	1	1		0		0	1
212947	3	593	301	1	4	0	3	2				1	1	0		0	0	0	0		0	0	0	0	0			0	0	1	1	1	1	0		1	1
43314	3	593	201	1	4	0	7	1		1		1	1	0	-.54408673	0	0	0		0	0	0	0	0	0			0	0	1	0	1	1	0		1	1
17491	3	593	3	1	4	0	11	2		1		1	1	0	-.56160388		1	1		0	0	0	0	0	0			0	0	1	0	1	1	0		1	1
1050444	3	632	432	1	4	0	3	1				1	1	0		0	0	0	0		0	0	0	0	1			1	1	1	1	1	1	1	1	1	1
17798	3	669	6	1	3	0	14	2		1		1	1	0	-.18906222		0	0		0	0	0	0	0	0			0	0	1	0	0		0		0	1
43385	3	678	101	1	2	0	10	1		1		1	1	0	-.56160388	0	0	0		0	0	0	0	0	0			0	0	1	0			0		0	1
213069	3	678	302	1	2	0	5	1				1	1	0		0	0	0	0		0	0	0	0	0			0	0	1	0			0		0	1
43393	3	689	101	1	3	0	9	1		1		1	1	0	.20744347	0	1	0		0	0	0	0	0	0			0	0	1	0	0		0		0	1
43412	3	705	101	1	1	0	9	1		1		1	1	0	.57009543	0	0	0		0	0	0	0	0	0			0	0	1	0	0		0		0	1
43413	3	705	201	1	1	0	6	2		1		1	1	0	-2.106e-16	0	0	0		0	0	0	0	0	0			0	0	1	0	0		0		0	1
17913	3	705	3	1	1	0	12	2		0		1	1	1	.40791542		0	0		0	0	0	0	0	0			0	0	1	0	0		0		0	1
43429	3	1001	209	1	3	0	12	1		1		1	1	0	-.08492737		0	0		0	0	0	0	0	0			0	0	1	1	0	0	0		1	1
43515	3	2008	204	1	1	0	6	1		1		1	1	0	-2.106e-16	0	0	1		0	0	0	0	0	0			0	0	1	0			0		0	4
43514	3	2008	203	1	1	0	8	1		1		1	1	0	-.54408673	0	0	1		0	0	0	0	0	0			0	0	1	0			0		0	4
43523	3	2010	204	1	1	0	12	1		1		1	0	0	-.56160388		0	0		0	0	0	0	0	1	0		0	0	1	1	0		0		0	1
1050529	3	2017	431	1	3	0	6	2		1		1	1	1	-2.106e-16	0	0	0		0	0	0	0	0	0			0	0	1	1	0		0		0	1
43551	3	2017	203	1	3	0	14	1		1		1	1	0	-.51893057		0	0		0	0	0	0	0	0			1	1	1	0	0		0		0	1
43595	3	2030	203	1	4	0	7	1		1		1	1	0	-.20144243	0	0	0		0	0	0	0	0	1	0		0	0	1	1	0		0		0	1
1050554	3	2030	431	1	4	0	2	1				1	1	0		0	0	0	0		0	0	0	0	1	0		0	0	1	1	0		0		0	1
1050555	3	2031	431	1	0	0	2	2				1	1	0		0	0	0	0		0	0	0	0	0			0	0	1	1	0		0		0	1
213060	3	2031	301	1	0	0	6	2		1		1	1	1	-2.106e-16	0	0	0		0	0	0	0	0	0			0	0	1	1	0		0		0	1
43634	3	2039	202	1	3	0	13	2		1		1	1	0	-.42973677		0	0		0	0	0	0	0	0			0	0	1	0	1	1	0		1	1
43636	3	2039	204	1	3	0	8	2		1		1	1	0	-.54408673	0	0	0		0	0	0	0	0	0			0	0	1	0	1	1	0		1	1
1050559	3	2039	431	1	3	0	2	2				1	1	0		0	0	0	0		0	0	0	0	1	0		0	0	1	1	1	1	1	1	1	1
43635	3	2039	203	1	3	0	11	2		1		1	1	0	-.54408673		0	0		0	0	0	0	0	0			0	0	1	0	1	1	0		1	1
43793	3	2075	207	1	3	0	7	2		1		1	1	1	-.13564996	0	0	0		0	0	0	0	0	0			0	0	1	0	0		0		0	1
43792	3	2075	206	1	3	0	11	2		1		1	1	0	.92744197		0	0		0	0	0	0	0	0			0	0	1	0	0		0		0	1
43801	3	2077	204	1	2	0	10	2		1		1	1	0	.61251779	0	0	0		0	0	0	0	0	0			0	0	1	0			0		0	1
213131	3	2077	301	1	2	0	3	2				1	1	0		0	0	0	0		0	0	0	0	0			0	0	1	0			0		0	1
43802	3	2077	205	1	2	0	6	2		1		1	1	0	-2.106e-16	0	1	0		0	0	0	0	0	0			0	0	1	0			0		0	1
43800	3	2077	203	1	2	0	13	1		1		1	1	0	-.36533379		0	0		0	0	0	0	0	0			0	0	1	0			0		0	1
43852	3	2087	203	1	1	0	9	2		1		1	1	1	-.20144243	0	0	0		0	0	0	0	0	0			0	0	1	1	0		0		0	3
213180	3	2087	301	1	1	0	6	1		1		1	1	1	-2.106e-16	0	0	0		0	1	0	0	0	0			1	0	1	1	0		0		0	3
43896	3	2096	202	1	1	0	11	1		1		1	1	0	1.612848		0	0		0	0	0	0	0	1			1	1	1	0	0		0		0	1
206026	3	2096	501	1	1	0	2	1				1	1	0		0	0	0	0		0	0	0	0	0			1	1	1	1	0		0		0	1
43941	3	2106	203	1	0	0	7	1		1		1	1	0	.8089966	1	1	0		0	0	0	0	0	0			0	0	1	0	0		0		0	1
1050617	3	2106	431	1	0	0	2	2				1	1	0		0	0	0	0		0	0	0	0	0			0	0	1	0	0		0		0	1
213176	3	2110	301	1	0	0	6	1		1		1	1	0	-2.106e-16	0	0	0		0	0	0	0	0	0			1	1	1	0	0		0		0	3
43955	3	2110	203	1	0	0	8	1		1		1	1	0	-.54408673	0	1	0		0	0	0	0	0	0			0	0	1	0	0		0		0	3
44119	3	2147	204	1	3	0	14	1		1		1	1	0	-.07670672		0	0		0	0	0	0	0	0			0	0	1	0	0		0		0	1
44120	3	2147	205	1	3	0	9	2		1		1	1	0	.42543256	0	0	0		0	0	0	0	0	0			0	0	1	1	0		0		0	1
1049447	3	2147	431	1	3	0	4	2				1	1	0		1	1	0	0		0	0	0	0	0			0	0	1	1	0		0		0	1
44254	3	2180	206	1	1	0	11	1		1		1	1	0	.15214325		1	0		0	0	0	0	0	0			0	0	1	1	0		0		0	1
205464	3	2180	501	1	1	0	7	1		1		1	1	0	-.00768753	1	1	0		0	0	0	0	0	0			1	1	1	0	0		0		0	1
44296	3	2190	205	1	4	0	9	1		1		1	1	0	-.08902664	0	0	0		0	0	0	0	0	0			1	1	1	1	0		0		0	1
44400	3	2207	208	1	2	0	7	2		1		1	1	0	.26455905	0	0	0		0	0	0	0	0	0			0	0	1	1	0		0		0	3
44407	3	2208	206	1	4	0	13	1		1		1	1	0	.29096864		1	0		0	0	0	0	0	0			0	0	1	0	0		0		0	1
44409	3	2208	208	1	4	0	8	1		1		1	1	0	1.4588653	1	1	0		0	0	0	0	0	0			0	0	1	0	0		0		0	1
44408	3	2208	207	1	4	0	11	2		1		1	1	0	-.08070084		0	0		0	0	0	0	0	0			0	0	1	0	0		0		0	1
44438	3	2215	205	1	1	0	9	1		1		1	1	0	.09984343	0	1	0		0	0	0	0	0	0			0	0	1	1	0		0		0	1
44439	3	2215	206	1	1	0	6	1		1		1	1	1	-2.106e-16	0	1	0		0	0	0	0	0	0			0	0	1	1	0		0		0	1
44437	3	2215	204	1	1	0	13	1		1		1	1	0	.17886518		1	0		0	0	0	0	0	0			0	0	1	1	0		0		0	1
205300	3	2216	504	1	1	0	2	2				1	1	1		0	1	0	0		0	0	0	0	0			1	1	1	1	0		0		0	1
213246	3	2223	301	1	1	0	5	2				1	1	0		0	0	0	0		0	0	0	0	0			0	0	1	1	0		0		0	1
213287	3	2232	303	1	3	0	2	2				1	0	0		0	0	0	0		0	0	0	0	0			0	0	1	1	0	0	0		1	1
1049531	3	2235	432	1	2	0	3	2				1	1	0		0	0	1	1		0	0	0	0	0			1	1	1	1	0		0		0	1
1049530	3	2235	431	1	2	0	5	2				1	1	0		0	0	0	0			0	0	0	0				1	1	1	0		0		0	1
44515	3	2235	203	1	2	0	8	2		1		1	1	0	-.36512506	0	0	0		0	0	0	0	0	0				1	1	0	0		0		0	1
44629	3	2266	206	1	4	0	7	2		1		1	1	0	-.56160388	1	0	0		0	0	0	0	0	0			0	0	1	1	0		0		0	1
1049564	3	2266	432	1	4	0	2	1				1	1	0		0	1	0	0		0	0	0	0	0			0	0	1	1	0		0		0	1
44628	3	2266	205	1	4	0	8	1		1		1	1	0	-.20144243	0	0	0		0	0	0	0	0	0			0	0	1	0	0		0		0	1
213174	3	2266	301	1	4	0	3	1				1	1	0		0	1	0	0		0	0	0	0	0			0	0	1	1	0		0		0	1
44714	3	2297	203	1	4	0	8	2		1		1	1	0	-.54408673	0	0	0		0	0	0	0	0	0			0	0	1	0	0		0		0	4
213321	3	2297	301	1	4	0	5	1				1	1	0		0					0	0	0	0	0			1	1	1	0	0		0		0	4
213656	3	3000	303	1	3	0	7	2		1		1	1	1	.40791542	0	0	0		0	0	0	0	0	0			0	0	1	0	0		0		0	4
213588	3	3013	305	1	0	0	9	1		1		1	1	0	.15214325	0	0	0		0	0	0	0	0	0			1	1	1	0	0		0		0	1
213587	3	3013	304	1	0	0	10	1		1		1	1	0	.39339365	0	1	0		0	0	0	0	0	1	0		1	1	1	0	0		0		0	1
214148	3	3029	306	1	3	0	3	2				1	1	0		0	0	0	0		0	0	0	0	0			0	0	1		0				0	1
214147	3	3029	305	1	3	0	5	1				1	1	0		0	0	0	0		0	0	0	0	0			0	0	1	0	0		0		0	1
213318	3	3055	305	1	1	0	10	1		1		1	1	0	-.56160388	0	0	0		0	0	0	0	0	0			0	0	1	1	0		0		0	4
213345	3	3057	305	1	1	0	12	2		1		1		0	.78963782		0	0		0	0	0	0	0	0			1	1	1	0			0
213354	3	3058	306	1	0	0	10	2		1		1	0	0	.479412	0	0	0		0	0	0	0	0	0			0	0	1	0	1	1	0		1	3
1043025	3	3066	307	1	0	0	8	1		1		1	1	0	-.40496972	0	0	0		0	0	0	0	0	0			0	0	1	0	0		0		0	1
1043026	3	3066	308	1	0	0	5	1				1	1	0		0	0	0	0		0	0	0	0	0			0	0	1	1	0		0		0	1
1043023	3	3066	305	1	0	0	13	2		0		1	1	0	-.27008041		0	0		0	0	0	0	0	0			0	0	1	0	0		0		0	1
1043024	3	3066	306	1	0	0	11	1		1		1	1	0	-.54408673		1	0		0	0	0	0	0	0			1	1	1	0	0		0		0	1
213467	3	3076	306	1	3	0	8	2		1		1	1	0	-.54408673	0	0	0		0	0	0	0	0	0			0	0	1	0	0		0		0	3
1049692	3	3113	435	1	1	0	13	2		1		1	1	0	-.34833004		0	0		0	0	0	0	0	0			1	1	1	0	0		0		0	3
1049690	3	3113	433	1	1	0	8	1		1		1	1	0	.19963875	0	0	0		0	0	0	0	0	0			0	0	1	0	0		0		0	3
1049689	3	3113	432	1	1	0	4	2				1	1	0		0	0	0	0		0	0	0	0	0			0	0	1	1	0		0		0	3
214345	3	3120	303	1	0	0	4	2				1	1	0		1	0				0	0	0	0	0			0	0	1	0	0		0		0	3
214365	3	3125	303	1	4	0	13	1		1		1	1	0	-.08458253		1	0		0	0	0	0	0	0			0	0	1	0			0		0	3
214364	3	3125	302	1	4	0	14	1		1		1	1	0	.64129685		0	0		0	0	0	1	0	0			1	0	1	0			0		0	3
214367	3	3125	305	1	4	0	8	2		1		1	1	0	-.20144243	0	0	0		0	0	0	0	0	0			0	0	1	0			0		0	3
1049721	3	3151	431	1	3	0	2	1				1	1	0		0	0	0	0		0	0	0	0	0			0	0	1	0	0		0		0	1
1049735	3	3160	434	1	3	0	3	2				1	1	0		0	0	0	0		0	0	0	0	0			0	0	1	1	1	1	0		1	1
1049742	3	3167	431	1	3	0	12	1		1		1	0	0	.09317375		0	0		0	0	0	0	0	0			0	0	1	0			0		0	1
213748	3	3188	304	1	0	0	4	2				1	1	0		0	0	0	0		0	0	0	0	0			0	0	1	0	0		0		0	1
213747	3	3188	303	1	0	0	7	2		1		1	1	0	-.20144243	0	0	1		0		0	0	0	0				0	1	0	0		0		0	1
213840	3	3191	303	1	3	0	14	1		1		1	1	0	.07468529		0	0		0	0	0	0	0	0			0	0	1	0			0		0	1
213501	3	3223	305	1	3	0	7	2		1		1	1	1	.45619075	0	1	0		0	0	0	0	0	0			0	0	1	0	0		0		0	1
1049790	3	3223	431	1	3	0	2	1				1	1	0		0	0	0	0		0	0	0	0	0			0	0	1	1	0		0		0	1
213502	3	3223	306	1	3	0	5	1				1	1	1		0	0	0	0		0	0	0	0	0			0	0	1	1	0		0		0	1
213500	3	3223	304	1	3	0	13	1		1		1	1	0	-.42973677		1	0		0	0	0	0	0	0			0	0	1	0	0		0		0	1
213533	3	3225	304	1	4	0	13	1		1		1	1	0	.2189113		0	0		0	0	0	0	0	0			1	1	1	0			0		0	1
213532	3	3225	306	1	4	0	8	1		1		1	1	0	-.1434513	0	0	0		0	0	0	0	0	0			0	0	1	1			0		0	1
213534	3	3225	305	1	4	0	10	1		1		1	1	0	-.20144243	0	0	0		0	0	0	0	0	0			1	1	1	0			0		0	1
1049796	3	3237	431	1	4	0	2	1				1	1	0							0	0	0	0	1	0		1	1	1	1	0		0		0	1
213832	3	3237	304	1	4	0	8	1		1		1	1	0	.81635219	0	0	0		0	0	1	0	0	0			1	1	1	1	0		0		0	1
213831	3	3237	303	1	4	0	14	2		1		1	1	0	.33780302		0	0		0	0	0	0	0	1			0	0	1	1	0		0		0	1
213833	3	3237	305	1	4	0	8	2		1		1	1	1	.15214325	0	1	0		0	0	0	0	0	1	0		1	1	1	1	0		0		0	1
214004	3	3242	303	1	3	0	4	2				1	1	0		1	1	0	0		0	0	0	0	0			0	0	1	1	0		0		0	1
214005	3	3242	304	1	3	0	3	2				1	1	0		0	0	0	0		0	0	0	0	0			0	0	1	1	0		0		0	1
1049803	3	3242	432	1	3	0	11	1		1		1	1	0	-.00768753		1	0		0	0	0	0	0	0			0	0	1	1	0		0		0	1
214063	3	3244	303	1	1	0	4	1				1	1	0		0	0	0	0		0	0	0	0	0			0	0	1	1	0	0	0		1	1
214064	3	3244	304	1	1	0	5	2				1	1	0		0	0	0	0		0	0	0	0	0			0	0	1	1	0	0	0		1	1
213653	3	3258	309	1	4	0	6	1		1		1	1	0	-2.106e-16	0	0	0		0	0	0	0	0	0			1	1	1	1	0		0		0	1
213652	3	3258	308	1	4	0	9	2		1		1	1	0	-.56160388	0	0	0		0	0	0	0	0	0			0	0	1	0	0		0		0	1
213650	3	3258	306	1	4	0	14	2		1		1	1	0	.13750457		0	0		0	0	0	0	0	0			1	1	1	0	0		0		0	1
213651	3	3258	307	1	4	0	12	1		1		1	1	0	-.54408673		0	0		0	0	0	0	0	0			0	0	1	0	0		0		0	1
213914	3	3262	303	1	4	0	13	1		1		1	1	0	-.51893057		0	0		0	0	0	0	0	0			0	0	1	0			0		0	1
213915	3	3262	304	1	4	0	8	2		1		1	1	0	-.54408673	0	0	0		0	0	0	0	0	0			0	0	1	0			0		0	1
213762	3	3266	307	1	0	0	13	2		1		1	1	0	-.51893057		0	0		0	0	0	0	0	0			1	1	1	0	0		0		0	1
213763	3	3266	308	1	0	0	11	2		1		1	1	0	-.56160388		0	0		0	0	0	0	0	0			0	0	1	0	0		0		0	1
213890	3	3271	303	1	1	0	6	1		1		1	1	1	-2.106e-16	0	0	0		0	0	0	0	0	0			1	1	1	0			0		0	1
213889	3	3271	302	1	1	0	14	1		1		1	1	0	.50586152		0	0		0	0	1	0	0	0			1	0	1	0			0		0	1
214211	3	3291	306	1	4	0	10	1		1		1	1	0	-.20144243	0	1	0		0	1	0	0	0	0			1	0	1	0			0		0	1
205057	3	3291	501	1	4	0	2	1				1	1	0		0	0	0	0		0	0	0	0	1	0		0	0	1	0			0		0	1
214210	3	3291	305	1	4	0	13	2		1		1	1	0	-.34833004		0	0		0	0	0	0	0	0			0	0	1	0			0		0	1
302248	3	3301	501	1	3	0	11	1		1		1	1	0	-.00768753		0	1		0	0	0	0	0	1	0		1	1	1	1	1		0		0	1
214288	3	3301	305	1	3	0	9	1		1		1	1	0	.1696604	0	0	0		0	0	0	0	0	1	0		0	0	1	1	1		0		0	1
1043563	3	3317	307	1	4	0	14	1		1		1	1	0	-.08458253		0	0		0	0	0	0	0	0			0	0	1	0			0		0	1
1043564	3	3317	308	1	4	0	4	2				1	1	0		0	0	0	0		0	0	0	0	0			0	0	1	1	0		0		0	1
214621	3	3334	302	1	1	0	14	1		1		1	1	0	.07468529		1	0		0	0	0	1	0	0			1	0	1	0	0		0		0	1
214622	3	3334	303	1	1	0	8	2		1		1	1	0	.01255352	0	0	0		0	0	0	0	0	0			0	0	1	0	0		0		0	1
214623	3	3334	304	1	1	0	4	1				1	1	0		0	0	0	0		0	0	0	0	0			0	0	1	1	0		0		0	1
205563	3	3354	502	1	4	0	3	1				1	1	0		1	1	0	0		0	0	0	0	0			0	0	1	0	0		0		0	1
205110	3	4007	503	1	1	0	3	2				1	1	1		0	0	0	0		0	0	0	0	0			1	1	1	1	0		0		0	1
205481	3	4023	502	1	1	0	5	2				1	1	0		0	0	0	0			0	0	0	0				1	1	1	0		0		0	3
205267	3	4034	503	1	3	0	5	1				1	1	0		0	0	0	0		0	0	0	0	0			0	0	1	1			0		0	3
205272	3	4035	504	1	4	0	6	1		1		1	1	0	-2.106e-16	0	0	0		0	0	0	0	0	0			0	0	1	0	0		0		0	3
205259	3	4051	502	1	0	0	3	2				1	1	0		1	0	1	1		0	0	0	0	0			0	0	1	0	0		0		0	1
205202	3	4053	503	1	0	0	3	1				1	1	0		0	0	0	0		0	0	0	0	0			0	0	1	0			0
205407	3	4056	504	1	4	0	5	2				1	1	0		0	0	0	0		0	0	0	0	0			1	1	1	0	0		0		0	3
205439	3	4046	504	1	3	0	5	2				1	1	0		0	0	0	0		0	0	0	0	0			0	0	1	1	0		0		0	3
205408	3	4056	505	1	4	0	2	1				1	1	0		0	0	0	0		0	0	0	0	0			0	0	1	1	0		0		0	3
205336	3	4057	502	1	4	0	10	1		1		1	1	0	-.56160388	0	0	0		0	0	0	0	0	0			0	0	1	1	0		0		0	1
205339	3	4057	505	1	4	0	2	1				1	1	0		0	0	0	0		0	0	0	0	0			0	0	1	1	0		0		0	1
205337	3	4057	503	1	4	0	8	2		1		1	1	1	-.1091193	0	0	0		0	0	0	0	0	0			0	0	1	1	0		0		0	1
205692	3	4107	503	1	3	0	3	2				1	1	1		0	1	0	0		0	0	0	0	0			0	0	1	1	0		0		0	1
205709	3	4111	504	1	3	0	3	2				1	1	0		0	0	0	0		0	0	0	0	0			0	0	1	1	0		0		0	3
205542	3	4115	502	1	2	0	11	2		1		1	0	0	.21443199		0	0		0	0	0	0	0	0			0	0	1	0			0		0	1
205545	3	4123	503	1	4	0	2	1				1	1	0		0	0	0	0		0	0	0	0	0			0	0	1	0			0		0	3
205632	3	4131	503	1	0	0	10	2		1		1	0	0	-.54408673	0	0	0		0	0	0	0	0	0			0	0	1	0	0		0		0	3
205631	3	4131	502	1	0	0	13	1		1		1	0	0	.55989012		0	0		0	0	0	0	0	0			1	1	1	0	0		0		0	3
205633	3	4131	504	1	0	0	7	1		1		1	0	0	-.54408673	0	0	0		0	0	0	0	0	0			0	0	1	0	0		0		0	3
205779	3	4132	504	1	1	0	2	2				1	1	0		0	0	0	0		0	0	0	0	0			0	0	1	1	0		0		0	1
205778	3	4132	503	1	1	0	7	1		1		1	1	0	.60167032	0	0	0		0	0	0	0	0	0			0	0	1	1	0		0		0	1
205767	3	4152	504	1	1	0	10	2		1		1	1	0	.19963875	0	0	0		0	0	0	0	0	0			0	0	1	0	0		0		0	1
205766	3	4152	503	1	1	0	13	1		1		1	1	0	-.08458253		0	0		0	0	0	0	0	0			0	0	1	0	0		0		0	1
205768	3	4152	505	1	1	0	2	1				1	1	0		0	1	0	0		0	0	0	0	0			1	1	1	1	0		0		0	1
205931	3	4172	503	1	1	0	2	2				1	1	1		0	0	0	0		0	0	0	0	0			0	0	1	1	0		0		0	1
205934	3	4173	503	1	1	0	4	2				1	1	0		0	0	0	0		0	0	0	0	0			0	0	1	1	0		0		0	1
205985	3	4194	503	1	1	1	8	2		1		1	0	0	-.20144243	0	0	0		0	0	0	0	0	0			1	1	1	0	1	1	0		1	3
205992	3	4195	505	1	0	0	8	1		1		1	1	1	.80627269	1				0	0	0	0	0	0			0	0	1	0	1	1	0		1	3
205991	3	4195	504	1	0	0	12	1		1		1	1	0	1.0027515		1	0		0	0	0	0	0	0			0	0	1	0	1	1	0		1	3
1049732	3	3160	431	1	3	0	13	2		1		1	1	0	-.34833004		0	0		1	0	0	0	0	0	0		0	0	1
205495	3	217	501	1	1	0	5	1				1	1	1		0	0	0	0		0	0	0	0	0			0	0	1
205183	3	2212	501	1	3	0	11	2		1		1	1	0	-.54408673		0	0		0	0	0	0	0	0			0	0	1	0			0
205326	3	632	502	1	4	0	5	1				1	1	0		0	0	0	0		0	0	0	0	1	0		0	0	1	1			1	1
213012	3	2007	301	1	3	0	14	2		1		1	1	0	.12554288		1	0		0	0	0	0	0	0			1	1	1	0			0
205472	3	480	503	1	3	0	9	2		1		0	1	0	-.54408673	0	0	0		0	0	0	0	0	0			0	0	1	1			0
213317	3	3055	304	1	1	0	12	1		1		1	0	0	-.29371658		0	0		0	0	0	0	0	0			0	0	1	1			0
205505	3	3235	501	1	3	0	3	1				1	0	0		0	0	0	0		0	0	0	0	0			0	0	1
42570	3	1	103	1	3	0	11	1		1		1	1	0	-.54408673		1	0		0	0	0	0	0	0			1	1	1	0			0
1050035	3	137	432	1	1	0	5	2				1	1	0		0	1	0	0		0	0	0	0	0			0	0	1	0			0
1050034	3	137	431	1	1	0	6	2		1		1	1	0	-2.106e-16	0	0	0		0	0	0	0	0	0			0	0	1	0			0
1049578	3	2287	432	1	4	0	9	1		1		1	1	0	-.54408673	0	0	0		0	0	0	0	0	0			0	0	1	0			0
15776	3	232	2	1	1	0	13	1		1		1	0	0	.77001553		0	0		0	0	0	0	0	0			1	1	1	0			0
214026	3	3023	303	1	3	0	9	2		1		1	1	0	-.54408673	0	0	0		0	0	0	0	0	0			0	0	1	0			0
205216	3	3040	501	1	1	0	6	2		1		1	0	0	-2.106e-16	0	0	0		0	0	0	0	0	0			0	0	1	0			0
213542	3	3006	303	1	4	0	8	1		1		0	1	0	.43673099	0	0	0		0	0	0	0	0	0			0	0	1	0			0
43160	3	495	101	1	1	0	11	2		1		1	0	0	-.54408673		0	0		0	0	0	0	0	0			1	1	1	0			0
205803	3	148	501	1	1	0	8	1		1		1	1	0	.87521297	0	0	0		0	0	0	0	0	0			0	0	1
1050243	3	371	431	1	4	0	9	1		1		0	1	0	-.20144243	0	0	0		0	0	0	0	0	0			1	1	1	0			0
213133	3	288	302	1		0	13	1		1		0	1	0	-.51893057		1	0		0	0	0	0	0	0			0	0	1	0			0
1050510	3	1056	431	1	3	1	11	2		1		0	1	0	-.42248686		0	0		0	0	0	0	0	1	1	0	0	0	1
1050342	3	502	431	1	4	0	13	1		1		1		0	.04831077		0	0		0	0	0	0	0	0			0	0	1	0			0
42898	3	282	201	1	3	0	11	1		1		0	1	1	.47370789		0	0		0	0	0	0	0	0			1	1	1	0			0
205720	3	2046	501	1	3	0	14	2		1		0	0	0	-.16757738		0	0		0	0	0	0	0	0			0	0	1
1050368	3	531	431	1	3	0	3	1				0	1	1		0	0	0	0		0	0	0	0	1	0		1	1	1
205855	3	4165	503	1	3	0	4	1				1	1	1		0	0	0	0		0	0	0	0	0			0	0	1	0			0
1050495	3	705	432	1	1	0	11	1		1		1	1	0	.00315994		0	0		0	0	0	0	0	0			0	0	1	0			0
214423	3	3316	304	1	1	1	7	1		1		0	0	0	.40791542	0	0	0		0	0	0	0	0	1	1	1	0	0	1	1
1050237	3	361	431	1	3	0	10	2		1		0	0	0	.08232628	0	0	0		0	0	0	0	0	0			0	0	1	0			0
1050608	3	2094	431	1	3	0	6	1		1		1	0	0	-2.106e-16	0	0	0		0	0	0	0	0	0			0	0	1
205567	3	3258	501	1	4	0	3	2				1	1	1		0	0	0	0		0	0	0	0	0			0	0	1	1			0
213766	3	3235	303	1	3	0	11	1		1		1	0	0	.69886571		1	0		0	0	0	0	0	0			0	0	1
213814	3	3267	307	1	3	0	12	1		1		1	0	0	-.00768753		0	0		0	0	1	0	0	0			1	0	1	0			0
212920	3	144	302	1	4	0	8	2		1		1	0	0	-.54408673	0	0	0		0	0	0	0	0	0			0	0	1	0			0
213943	3	3272	308	1	0	0	14	2		1		1	1	0	.2189113		1	0		0	0	0	0	0	0			0	0	1	0			0
206067	3	499	501	1	3	0	14	2		1		1	0	0	.13750457		0	0		0	0	0	0	0	0			1	1	1	0			0
1049518	3	2216	432	1	1	0	13	2		1		1	0	0	-.34833004		1	1		0	0	0	0	0	0			0	0	1				0
205104	3	3196	505	1	0	0	11	1		1		1	0	0	.15214325		0	0		0	0	0	0	0	0			0	0	1	0			0
205188	3	4001	502	1	0	0	11	2		1		1	1	0	.04775397		1	0		0	0	0	0	0	0			1	1	1	0			0
1050467	3	669	431	1	3	0	6	2		1		1	1	0	-2.106e-16	1	1	1		0	0	0	0	0	0			0	0	1	0			0
206169	3	95	501	1	4	0	12	1		1		1	0	0	-.20144243		1	0		0	0	0	0	0	0			0	0	1	0			0
205995	3	4196	503	1	0	0	11	2		0		1	1	0	-.00768753		0	0		0	0	0	0	0	0			1	1	1	0			0
1049802	3	3242	431	1	3	0	8	1		1		1	1	0	.60439423	0	1	0		0	0	0	0	0	0			1	1	1	0			0
213543	3	3006	304	1	4	0	4	1				0	1	0		0	0	0	0		0	0	0	0	0			0	0	1	0			0
43511	3	2007	206	1	3	0	7	1		1		1	1	0	-.56160388	0	1	0		0	0	0	0	0	0			0	0	1	0			0
205473	3	480	504	1	3	0	5	2				0	0	0		1	1	0	0		0	0	0	0	0			0	0	1	1			0
212944	3	591	301	1	3	0	11	2		1		1	0	0	-.56160388		0	0		0	0	0	0	0	0			1	1	1	0			0
205460	3	2031	501	1	0	0	9	2		1		1	0	0	-.02140568	0	0	0		0	0	0	0	0	0			0	0	1	0			0
205994	3	4196	502	1	0	0	9	2		1		1	1	0	-.20144243	1	0	1		0	0	0	0	0	0			0	0	1	0			0
212879	3	522	302	1	4	0	4	2				1	1	0		0	0	0	0		0	0	0	0	0			0	0	1	0			0
1049519	3	2216	433	1	1	0	11	2		1		1	0	0	-.41128961		1	0		0	0	0	0	0	0			0	0	1
1050623	3	2108	434	1	1	0	8	2		1		1		0	-.20144243	0	1	0		0	0	0	0	0	1	0		0	0	1	0			0
1050072	3	179	434	1	4	0	10	1		1		0	1	0	-.42248686	0	0	0		0	0	0	0	0	0			0	0	1
214822	3	3368	303	1	3	0	3	2				1	1	0		0	0	0	0		0	0	0	0	0			0	0	1	0			0
205046	3	316	501	1	3	0	3	1				1	1	0		0	0	0	0		0	0	0	0	0			0	0	1	0			0
1050202	3	316	431	1	3	1	6	2		1		1	1	0	-2.106e-16	0	0	0		0	0	0	0	0	0			1	1	1
206032	3	32	501	1	1	0	7	2		1		1	1	0	-.08902664	0	0	0		0	0	0	0	0	0			0	0	1	0			0
42938	3	316	201	1	3	0	12	2		1		1	1	0	-.20144243		0	0		0	0	0	0	0	0			0	0	1
205474	3	480	505	1	3	0	7	2		1		1	0	0	-.56160388	0	0	0		0	0	0	0	0	0			0	0	1	0			0
1050527	3	2016	431	1	1	0	7	1		1		1	0	0	.60167032	0	0	0		0	0	0	0	0	0			0	0	1	0			0
1049970	3	44	432	1	3	0	9	1		1		1	0	1	-.56160388	0	0	0		0	0		0	0	0				0	1
43184	3	510	203	1	1	0	7	1		1		1	1	0	-.56160388	0	0	0		0	0	0	0	0	0			1	1	1	0			0
1049733	3	3160	432	1	3	0	10	2		1		1	1	0	-.44918808	0	0	0		0	0	0	0	0	0			0	0	1
205506	3	3235	502	1	3	0	4	1				1	1	0		0	1	0	0		0	0	0	0	0			0	0	1
206106	3	75	501	1	4	0	3	2				1	1	0		0	0	0	0		0	0	0	0	0			0	0	1	1
206045	3	4169	503	1	0	1	6	2		1		0	1	0	-2.106e-16	0	0	0		0	0	0	0	0	1	1	0	1	1	1				0
1050245	3	371	433	1	4	1	7	1		1		0	0	0	-.56160388	1	1	0		0	0	0	0	0	0			1	1	1	0			0
1050060	3	173	432	1	4	0	2	2				0	1	0		0	0	1	1		0	0	0	0	0			0	0	1	0			0
16552	3	392	3	1	4	0	12	2		1		0	0	0	.19963875		0	0		0	0	0	1	1	0			1	0	1	0			0
1050041	3	148	431	1	1	0	12	2		1		1	1	0	-.56160388		0	0		0	0	0	0	0	0			0	0	1
1050528	3	2016	432	1	1	0	5	1				1	1	0		0	0	0	0		0	0	0	0	0			0	0	1	0			0
214098	3	3284	302	1	4	0	10	2		1		1	1	0	-.00496362	0	0	0		0	0	0	0	0	0			0	0	1	0			0
213132	3	288	301	1		0	13	1		1		0	1	0	.13750457		0	0		0	0	0	0	0	0			1	1	1	0			0
205217	3	3040	502	1	1	0	4	2				1		0		0	0	0	0			0	0	0	0			1	1	1	1			0
213630	3	3021	304	1	3	0	12	1		1		1	1	0	.99454263		0	0		0	0	0	0	0	0			0	0	1	1			0
1049969	3	44	431	1	3	0	6	1		1		1	0	0	-2.106e-16	1	1	0		0	0	0	0	0	0			0	0	1	0			0
212724	3	1	301	1	3	0	10	2		1		1	1	0	-.56160388	1	1	0		0	0	0	0	0	0			0	0	1	0			0
205509	3	111	501	1	4	0	5	2				1	1	0		0	0	0	0	0	0	0	0	0	0			0	0	1	1			0
1050622	3	2108	433	1	1	0	12	1		1		1		0	-.56160388		0	0		0	0	0	0	0	0			0	0	1	0			0
43423	3	1001	203	1	3	0	9	1		1		1	1	0	-.56160388	0	0	0		0	0	0	0	0	0			1	1	1	1			0
205799	3	154	501	1	4	0	6	1		1		1	1	0	-2.106e-16	0	0	0		0	0	0	0	0	0			0	0	1
1050609	3	2098	431	1	4	0	2	1				1	1	0		0	0	1	1		0	0	0	0	0			0	0	1				0
1050071	3	179	433	1	4	0	14	1		1		0	1	0	-.3682699		0	0		0	0	0	0	0	0			0	0	1
205003	3	3081	501	1	1	0	2	2				1	1	0		0	0	0	0		0	0	0	0	0			1	1	1	0			0
1050520	3	2010	431	1	1	0	3	2				0	1	0		0	1	0	0		0	0	0	0	0			0	0	1	1			0
1049744	3	3167	433	1	3	0	6	2		1		0	1	0	-2.106e-16	0	0	0		0	0	0	0	0	0			0	0	1	0			0
205406	3	4056	503	1	4	0	8	1		1		0	0	0	-.00768753	0	0	0		0	0	0	0	0	0			0	0	1	1
214867	4	1	301	1	3	0	4	1				1	1	0		0	0	0	0		0	0	0	0	0			0	0	1	0	0		0		0	3
44723	4	1	101	1	3	0	11	2		1		1	1	0	.45619075		0	0		0	0	0	0	0	0			0	0	1	0	0		0		0	3
44724	4	1	102	1	3	0	8	1		1		1	1	0	-.54408673	0	1	0		0	0	0	0	0	0			0	0	1	0	0		0		0	3
18354	4	15	6	1	3	0	11	2		1		1	0	0	-.54408673		1	0		0	0	0	0	0	0			0	0	1	0	0		0		0	3
214880	4	15	301	1	3	0	7	1		1		1	0	0	-.56160388	0	0	0		0	0	0	0	0	0			0	0	1	0	0		0		0	3
44763	4	38	101	1	3	0	10	2		1		1	1	1	.44883516	0	1	0		0	0	0	0	0	0			0	0	1	0			0		0	4
214449	4	57	301	1	3	1	3	1				0	1	0		0	0	0	0		0	0	0	0	0			0	0	1	0			0
44827	4	85	101	1	1	0	10	2		1		1	1	0	.40791542	0	1	0		0	0	0	0	0	0			0	0	1	0	0		0		0	3
214703	4	86	301	1	1	0	7	1		1		1	1	1	.37416573	0	1	0		0	0	0	0	0	0			0	0	1	0	0		0		0	3
21361	4	86	4	1	1	0	13	1		1		1	1	1	.2189113		1	0		0	0	0	0	0	0			0	0	1	0	0		0		0	3
214840	4	103	307	1	3	0	12	2		1		1	1	0	.397714		0	0		0	0	0	0	0	0			0	0	1
18122	4	107	2	1	3	0	12	2		1		1	0	0	-.20144243		0	0		0	0	0	0	0	0			0	0	1	0	1	1	0		1	4
214891	4	115	302	1	4	0	9	1		1		1	0	0	.04775397	0	0	0		0	0	0	0	0	0			0	0	1
44869	4	122	101	1	0	0	10	1		1		1	1	0	.25489498	0				0	0	0	0	0	0			0	0	1	0			0		0	3
18209	4	122	6	1	0	0	14	1		1		1	1	0	1.1553565			0		0	0	0	0	0	0			1	1	1	0			0		0	3
214688	4	132	301	1	1	0	6	1		1		1	1	0	-2.106e-16	0	0	0		0	0	0	0	0	0			0	0	1	0	0		0		0	4
18263	4	132	6	1	1	0	11	1		1		1	1	0	-.56160388		0	0		0	0	0	0	0	0			0	0	1	0	0		0		0	4
207153	4	159	501	1	1	0	2	2				1	1	0		0	1				0	0	0	0	0			0	0	1	1	0		0		0	1
1050750	4	159	431	1	1	0	2	2				1	1	0			1				0	0	0	0	0			0	0	1	1	0	0	0		1	1
44906	4	166	101	1	1	0	10	1		1		1	1	0	-2.106e-16	0	1	0		0	0		0	0	0			1	1	1	0	0		0		0	3
207014	4	198	502	1	0	0	4	2				1	1	0		0	0	0	0		0	0	0	0	0			0	0	1	1	0		0		0	5
206701	4	248	501	1	1	0	2	1				1	0	1			0				0	0	0	0	1	0		0	0	1	1			0
44976	4	213	101	1	0	0	10	2		1		1	0	0	.71344601	0	0	0		0	0	0	0	0	0			0	0	1	0	0		0		0	1
18752	4	215	7	1	4	0	14	2		1		1	1	0	.64440897		1	0		0	0	0	0	0	0			0	0	1	0			0		0	4
1050797	4	215	431	1	4	0	4	2				1	1	0		0	0	0	0		0	0	0	0	0			0	0	1	0			0		0	4
44985	4	219	202	1	0	0	6	1		1		1	1	0	-2.106e-16	0	0	0		0	0	0	0	0	0			0	0	1	0	0		0		0	1
207017	4	219	501	1	0	0	4	1				1	1	0		0	0	0	0		0	0	0	0	0			0	0	1	1	0		0		0	1
45001	4	230	101	1	4	0	11	1		1		1	0	0	-.56160388		0	0		0	0	0	0	0	0			0	0	1	0	0		0		0	3
45007	4	237	101	1	0	0	9	1		1		1	1	0	-.20144243	0	0	0		1	0	0	0	0	0			0	0	1		0				0	3
18855	4	237	3	1	0	0	13	2		0		1	1	0	-.21961136		0	0		0	0	0	0	0	0			0	0	1	0	0		0		0	3
206702	4	248	502	1	1	0	5	2				1	0	1		0	0	1	1		0	0	0	0	0			0	0	1	0	1	1	0		1	1
45019	4	248	202	1	1	0	13	2		1		1	0	0	-.11972316		0	0		0	0	0	0	0	0			0	0	1	0	1	1	0		1	1
45020	4	248	203	1	1	0	10	2		1		1	0	0	.61837076	0	0	0		0	0	0	0	0	0			0	0	1	0	1	1	0		1	1
1050878	4	308	431	1	0	0	2	1				1	1	0		0	0	0	0		0	0	0	0	0			0	0	1	0	0		0		0	3
1050879	4	308	432	1	0	0	5	1				1	1	0		0	1	0	0		0	0	0	0	0			0	0	1	0	0		0		0	3
19290	4	318	6	1	3	0	13	1		1		1	1	0	-.51893057		1	1		0	0	0	0	0	0			0	0	1
207034	4	332	501	1	4	0	4	2				1	1	0		0	0	0	0		0	0	0	0	0			0	0	1	0			0		0	4
1050896	4	336	431	1	3	0	4	2				1	1	1		0	0	0	0		0	0	0	0	0			0	0	1	1	0		0		0	1
19389	4	337	6	1	4	0	12	2		1		1	0	1	-.56160388		0	0		0	0	0	0	0	0			0	0	1	0			0		0	1
215214	4	349	302	1	1	0	9	2		1		1	1	0	.9684527	0	1	0		0	0	0	0	0	0			1	1	1	0	0		0		0	3
19452	4	349	6	1	1	0	13	1		1		1	1	0	.61631572		1	0		0	0	0	0	0	0			0	0	1	0	0		0		0	3
215174	4	374	303	1	3	0	6	1		1		1	1	0	-2.106e-16	0	0	0		0	0	0	0	0	0			0	0	1
45215	4	395	201	1	4	0	7	1		1		1	1	1	-.56160388	0	0	0		0	0	0	0	0	0			1	1	1	0	0		0		0	1
1050950	4	398	434	1	1	0	2	1				1	1	0		0	0	0	0		0	0	0	0	0			0	0	1	0			0		0	1
19730	4	403	4	1	0	0	13	2		1		1	1	0	-.30880516		1	0		0	0	0	0	0	0			0	0	1	0			0		0	3
1050960	4	403	431	1	0	0	2	2				1	1	0		0	0	0	0		0	0	0	0	0			0	0	1	0			0		0	3
215248	4	403	302	1	0	0	10	1		1		1	1	0	-.56160388	0	1	0		0	0	0	0	0	0			0	0	1	0			0		0	3
215247	4	403	301	1	0	0	7	2		1		1	1	0	-.56160388	0	0	0		0	0	0	0	0	0			0	0	1	0			0		0	3
19822	4	425	5	1	0	0	13	2		1		1	1	0	.05955178		0	0		0	0	0	0	0	0			1	1	1	0			0		0	5
19860	4	437	5	1	1	0	13	1		1		1	1	0	-.41125289		1	0		0	0	0	0	0	0			0	0	1	0			0		0	3
45246	4	437	201	1	1	0	7	2		1		1	1	0	.00315994	0	0	0		0	0	0	0	0	0			0	0	1	0			0		0	3
215115	4	443	302	1	0	0	10	1		1		1	0	0	-.35033183	0	1	0		0	0	0	0	0	0			0	0	1	1	0		0		0	3
19907	4	445	7	1	0	0	14	2		1		1	1	0	.2189113		1	0		0	0	0	0	0	0			0	0	1	0			0		0	3
45255	4	445	202	1	0	0	8	2		1		1	1	0	-.4389375	0	0	0		0	0	0	0	0	0			0	0	1	0			0		0	3
19908	4	445	8	1	0	0	12	1		1		1	1	0	-.00768753		0	0		0	0	0	0	0	0			0	0	1	0			0		0	3
215144	4	446	302	1	1	0	3	2				1	1	0		0	0	1	1		0	0	0	0	0			1	1	1	0			0		0	3
45263	4	447	102	1	1	0	9	2		1		1	1	0	-.06232542	0	1	0		0	0	0	0	0	0			0	0	1	0	0		0		0	1
215028	4	452	301	1	0	0	5	2				1	1	0		0	0	0	0		0	0	0	0	0			0	0	1	0	0		0		0	4
45268	4	452	101	1	0	0	10	1		0		1	1	0	-.03103551	0	0	0		0	0	0	0	0	0			0	0	1	1	0		0		0	4
45269	4	453	101	1	0	0	11	1		1		1	1	0	-.00768753		0	0		0	0	0	0	0	0			0	0	1	0			0		0	3
19965	4	453	7	1	0	0	13	1		1		1	1	0	.00461127		0	1		0	0	0	0	0	0			0	0	1	0			0		0	3
214941	4	471	301	1	1	0	7	1		1		1		0	-.00768753	1	0	1		0	0	0	0	0	0			0	0	1	0			0
20170	4	492	6	1	3	0	13	1		1		1	0	0	-.08458253		1	0		0	0	0	0	0	0			0	0	1	0	0		0		0	3
1051034	4	500	431	1	3	0	7	1		1		1		0	-.50361274	0	0	0		0	0	0	0	0	0			0	0	1
20264	4	514	5	1	4	0	13	2		1		1	1	0	.2212509		1	0		0	0	0	0	0	0			1	1	1	0	0		0		0	3
1051040	4	518	431	1	4	0	2	1				1	1	0		0	0	0	0		0	0	0	0	0			0	0	1	1	0		0		0	4
20268	4	518	3	1	4	0	12	2		1		1	1	0	-.54408673		0	0		0	0	0	0	0	0			0	0	1	0	0		0		0	4
45308	4	518	101	1	4	0	9	1		1		1	1	0	-.56160388	0	0	0		0	0	0	0	0	0			0	0	1	0	0		0		0	4
1051049	4	531	431	1	1	0	2	2				1	1	0		0	0	0	0		0	0	0	0	0			0	0	1	0	0		0		0	1
20320	4	531	6	1	1	0	12	2		1		1	1	1	.12108275		0	0		0	0	0	0	0	0			0	0	1	0	0		0		0	1
1051139	4	632	431	1	3	0	6	1		1		1	1	1	-2.106e-16	0	0	0		0	0	0	0	0	0			0	0	1
216576	4	634	302	1	3	0	8	1		1		1	1	0	-.56160388	0	0	0		0	0	0	0	0	0			0	0	1
45381	4	634	101	1	3	0	12	2		1		1	1	1	-.56160388		1	0		0	0	0	0	0	0			0	0	1				0
45382	4	634	102	1	3	0	12	2		1		1	1	1	-.18392529		1	0		0	0	0	0	0	0			1	1	1
216328	4	640	301	1	2	0	12	2		1		1	1	0	-.54408673		1	0		0	0	0	0	0	0			0	0	1	0	0		0		0	1
45403	4	650	101	1	2	0	10	1		1		1	0	0	-.00768753	0	1	0		0	0	0	0	0	0			0	0	1	0	0		0		0	1
231215	4	650	301	1	2	0	6	1		1		1	1	0	-2.106e-16	0	0	0		0	0	0	0	0	0			0	0	1	1			0		0	1
215753	4	669	302	1	0	0	10	2		1		1	1	1	1.226943	1	0	0		0	0	0	0	0	0			0	0	1	1		0	0		1	2
21827	4	673	302	1	4	0	6	2		1		1	1	0	-2.106e-16	0	0	0		0	0	0	0	0	0			0	0	1	1	0		0		0	1
21554	4	673	203	1	4	0	8	2		1		1	1	0	-.56160388	0	0	0		0	0	0	0	0	0			0	0	1	1	0		0		0	1
1051185	4	673	431	1	4	0	3	2				1	1	0		1	1	0	0		0	0	0	0	0			1	1	1	1	0		0		0	1
21551	4	673	102	1	4	0	11	1		1		1	1	0	-.56160388		0	0		0	0	0	0	0	0			0	0	1	1	0		0		0	1
21045	4	681	5	1	1	1	12	1		1		1	0	0	1.4615342		1	0		0	0	0	0	0	1	1	1	1	1	1	0	1	1	0		1	4
21189	4	711	8	1	1	0	14	2		1		1	1	0	.63186308		0	0		0	0	0	0	0	0			0	0	1	0			0		0	3
206302	4	723	506	1	1	0	2	1				1	1	0		0	0	0	0		0	0	0	0	0			0	0	1	0			0		0	1
302295	4	723	503	1	1	0	10	2		1		1	1	0	-.56160388	0	0	0		0	0	0	0	0	0			0	0	1	0	0	0	0		1	3
206301	4	723	505	1	1	0	2	1				1	1	0		0	1	0	0		0	0	0	0	1	0		1	1	1	1	0	0	0		1	3
206300	4	723	504	1	1	0	4	1				1	1	0		0	1	0	0		0	0	0	0	1	0		1	1	1	0	0	0	0		1	3
206298	4	723	502	1	1	0	13	1		1		1	1	0	.22212362		0	0		0	0	0	0	0	0			0	0	1	0	0	0	0		1	3
21258	4	728	9	1	0	0	14	1		1		1	1	0	.55989012		0	0		0	0	0	0	0	0			0	0	1	0			0		0	3
21263	4	729	5	1	0	0	12	2		1		1	1	0	-.56160388		1	0		0	0	0	0	0	0			0	0	1		0				0	1
45469	4	729	101	1	0	0	9	1		1		1	1	0	-.20144243	1	0	1		0	0	0	0	0	0			0	0	1	0	0		0		0	1
21304	4	741	2	1	1	0	14	1		1		1	1	0	-.00633291		0	0		0	0	0	0	0	0			1	1	1	0			0
215134	4	743	302	1	1	0	4	2				1	1	1		0	0	0	0		0	0	0	0	0			0	0	1	0			0		0	3
215133	4	743	301	1	1	0	9	2		1		1	1	0	-.20144243	1	0	1		0	0	0	0	0	0			0	0	1	0			0		0	3
21315	4	743	3	1	1	0	12	1		1		1	1	0	-.20144243		1	1		0	0	0	0	0	0			0	0	1	0			0		0	3
45573	4	2009	203	1	0	0	14	2		1		1	0	1	1.297057		1	0		0	0	0	0	0	0			1	1	1	0			0		0	4
1051259	4	2009	431	1	0	0	2	1				1	1	0		0	0	0	0		0	0	0	0	0			0	0	1	0	0		0		0	4
45576	4	2010	203	1	2	0	6	1		1		1	1	0	-2.106e-16	0	0	0		0	0	0	0	0	0			1	1	1	0			0		0	3
1051261	4	2010	431	1	2	0	3	2				1	1	0		1	0	1	1		0	0	0	0	0			1	1	1	0			0		0	3
45616	4	2019	205	1	1	0	9	1		1		1	0	0	-.56160388	0	0	0		0	0	0	0	0	0			0	0	1	0			0		0	3
206382	4	2058	502	1	4	0	2	1				1	1	0		0	0	0	0		0	0	0	0	0			0	0	1	1			0		0	4
206381	4	2058	501	1	4	0	6	2		1		1	1	0	-2.106e-16	0	0	0		0	0	0	0	0	0			0	0	1	0			0		0	4
1051305	4	2060	431	1	1	0	2	2				1	1	0		0	0	0	0		0	0	0	0	0			0	0	1	1	0		0		0	1
45940	4	2098	204	1	3	0	6	2		1		1	1	1	-2.106e-16	0	0	0		0	0	0	0	0	0			0	0	1	0	0		0		0	3
45939	4	2098	203	1	3	0	9	2		1		1	1	1	-.3570015	0	0	0		0	0	0	0	0	0			1	1	1	0	0		0		0	4
215344	4	2098	301	1	3	0	4	2				1	1	1		0	0	0	0		0	0	0	0	1	0		0	0	1	0	0		0		0	4
46036	4	2130	205	1	3	0	8	2		1		1	1	0	.63003494	0	0	0		0	0	0	0	0	0			0	0	1
46040	4	2131	204	1	0	0	11	2		1		1	1	0	-.04480827		1	0		0	0	0	0	0	0			1	1	1	0			0		0	3
1051389	4	2131	431	1	0	0	2	1				1	1	0		0	1	0	0		0	0	0	0	0			0	0	1	0			0		0	3
46041	4	2131	205	1	0	0	7	1		1		1	1	0	-.56160388	0	0	0		0	0	0	0	0	0			0	0	1	0			0		0	3
46039	4	2131	203	1	0	0	14	2		1		1	1	1	.4482661		1	0		0	0	0	0	0	0			0	0	1	0			0		0	3
46074	4	2139	203	1	3	0	8	1		1		1	1	1	.8089966	0	0	0		0	0	0	0	0	0			0	0	1	0
46075	4	2139	204	1	3	0	10	1		1		1	1	0	-.56160388	0	0	0		0	0	0	0	0	0			0	0	1	0			0
46127	4	2151	204	1	3	0	9	1		1		1	1	1	-.56160388	0	0	0		0	0	0	0	0	0			0	0	1	0	0		0		0	3
46126	4	2151	203	1	3	0	13	1		1		1	1	0	.04831077		0	0		0	0	0	0	0	0			1	1	1	1	0		0		0	3
216455	4	2151	301	1	3	0	3	2				1	1	0		0	0	0	0		0	0	0	0	1	0		1	1	1	1	0		0		0	3
1051431	4	2159	435	1	0	0	3	2				1	1	0		0	1	0	0		0	0	0	0	0			0	0	1	0			0		0	4
46160	4	2159	203	1	0	0	13	1		0		1	1	0	-.51893057		0	0		0	0	0	0	0	0			0	0	1	0			0		0	4
46161	4	2159	204	1	0	0	10	2		1		1	1	0	-.20144243	0	0	0		0	0	0	0	0	0			0	0	1	0			0		0	4
46162	4	2159	205	1	0	0	8	2		1		1	1	0	-.20144243	0	1	0		0	0	0	0	0	0			0	0	1	0			0		0	4
216640	4	2172	302	1	1	0	3	1				1	1	0		1	1	0	0		0	0	0	0	0			0	0	1	0	0		0		0	3
216641	4	2172	303	1	1	0	3	1				1	1	0		1		0	0		0	0	0	0	0			0	0	1	0	0		0		0	3
216639	4	2172	301	1	1	0	6	1		1		1	1	0	-2.106e-16	1	1	0		0	0	0	0	0	0			0	0	1	0	0		0		0	3
46267	4	2193	207	1	0	0	7	2		1		1	1	0	.08105473	1	0			0	0	0	0	0	0			0	0	1	0	0		0		0	3
46266	4	2193	206	1	0	0	9	2		1		1	1	0	.61251779	0	0	0		0	0	0	0	0	0			0	0	1	0	0		0		0	3
1051459	4	2193	431	1	0	0	4	1				1	1	0		1	0	1	1		0	0	0	0	0			0	0	1	0	0		0		0	3
215165	4	2304	301	1	3	0	5	1				1	1	0		0	1	0	0		0	0	0	0	0			0	0	1	0			0		0	3
46293	4	2304	203	1	3	0	7	1		1		1	1	0	.15486716	0	0	0		0	0	0	0	0	0			0	0	1	1			0		0	3
215349	4	3008	305	1	4	0	10	1		1		1	1	0	-.56160388	0	0	0		0	0	0	0	0	0			0	0	1	0	0		0		0	3
215348	4	3008	304	1	4	0	13	2		1		1	1	0	-.51893057		0	0		0	0	0	0	0	0			1	1	1	0	0		0		0	3
206247	4	3008	501	1	4	0	2	1				1	1	0		0	0	0	0		0	0	0	0	0			0	0	1	1	0		0		0	3
1050635	4	5	434	1	3	0	4	1				1	1	0		0	0	0	0		0	0	0	0	1	0		0	0	1	1	0		0		0	1
215105	4	3018	302	1	3	0	10	1		1		1	1	0	-.00768753	0	0	0		0	0	0	0	0	0			0	0	1	0	0		0		0	4
1051488	4	3018	431	1	3	0	2	2				1	1	0		0	0	0	0		0	0	0	0	0			0	0	1	0	0		0		0	4
215106	4	3018	303	1	3	0	7	2		1		1	1	0	-.04161165	0	0	0		0	0	0	0	0	0			0	0	1	0	0		0		0	4
215370	4	3033	305	1	0	0	14	1		1		1	1	0	-.51893057		1	0		0	0	0	0	0	0			0	0	1	0			0		0	3
215372	4	3033	307	1	0	0	3	1				1	1	0		0	0	0	0		0	0	0	0	0			1	1	1	0			0		0	3
1051494	4	3033	431	1	0	0	2	2				1	1	0		0	0	1	1		0	0	0	0	0			1	1	1	0			0		0	3
215371	4	3033	306	1	0	0	9	1		1		1	1	0	.30500924	0	1	0		0	0	0	0	0	0			0	0	1	0			0		0	3
1051495	4	3035	431	1	4	0	2	2				1	1	0		0	1				0	0	0	0	0			0	0	1	1	0		0		0	1
215397	4	3035	303	1	4	0	9	2		1		1	1	0	.28091136	0				0	0	0	0	0	0			1	1	1	0	0		0		0	1
207064	4	3035	501	1	4	0	11	1		1		1	1	0	-.56160388		1	0		0	0	0	0	0	0			1	1	1	0	0		0		0	1
215282	4	3039	304	1	0	0	7	1		1		1	1	0	-.00768753	1	1	0		0	0	0	0	0	0			0	0	1	1	0		0		0	4
215281	4	3039	303	1	0	0	9	1		1		1	1	0	-.20144243	0	0	0		0	0	0	0	0	0			1	1	1	1	0		0		0	4
215488	4	3041	305	1	1	0	12	1		1		1	1	1	-.56160388		0	0		0	0	0	0	0	0			0	0	1	0	0		0		0	1
215490	4	3041	307	1	1	0	6	1		1		1	1	1	-2.106e-16	0	0	0		0	0	0	0	0	0			0	0	1	1	0		0		0	1
216306	4	3048	304	1	3	0	7	2		1		1	1	0	-.20144243	0	0	0		0	0	0	0	0	0			0	0	1	0	1	1	0		1	3
216305	4	3048	303	1	3	0	10	1		1		1	1	0	-.56160388	0	0	0		0	0	0	0	0	0			0	0	1	0	1	1	0		1	3
216375	4	3053	303	1	4	0	12	1		1		1	1	0	-.56160388		0	0		0	0	0	0	0	0			0	0	1
216374	4	3053	302	1	4	0	14	2		1		1	1	0	-.51893057		0	0		0	0	0	0	0	0			0	0	1
216460	4	3063	305	1	1	0	5	2				1	1	0		0	0	0	0		0	0	0	0	0			0	0	1	0			0		0	3
215578	4	3079	304	1	3	0	12	2		1		1	1	0	-.56160388		0	0		0	0	0	0	0	0			1	1	1	0	0		0		0	1
215579	4	3079	305	1	3	0	7	1		1		1	1	0	-.53827638	0	0	0		0	0	0	0	0	0			1	1	1	1	0		0		0	1
216290	4	3089	304	1	3	0	4	1				1	1	0		0	0	0	0		0	0	0	0	0			0	0	1	1	0		0		0	4
216289	4	3089	303	1	3	0	7	2		1		1	1	0	-.20144243	0	0	0		0	0	0	0	0	0			0	0	1	1	0		0		0	4
215969	4	3095	307	1	3	0	4	1				1	1	0		0	0	0	0		0	0	0	0	0			0	0	1	0		0	0		1	3
215966	4	3095	304	1	3	0	14	2		1		1	1	0	.64129685		1	0		0	0	0	0	0	0			0	0	1	0		0	0		1	3
215524	4	3113	304	1	4	0	10	2		1		1	1	0	-.16052269	0	0	0		0	0	0	0	0	0			0	0	1	0		0	0		1	1
215523	4	3113	303	1	4	0	8	1		1		1	1	1	-.56160388	0	0	0		0	0	0	0	0	0			1	1	1	0		0	0		1	1
215653	4	3117	303	1	1	0	4	1				1	1	0		0	0	0	0		0	0	0	0	0			0	0	1	0	0		0		0	1
215861	4	3125	304	1	4	0	13	1		1		1	0	0	-.51893057		1	0		0	0	0	0	0	0			0	0	1	1					0	1
206645	4	3125	501	1	4	0	3	2				1	0	0		0	1	0	0		0	0	0	0	0			1	1	1	1			0
215864	4	3125	307	1	4	0	5	2				1	0	1		0	0	0	0		0	0	0	0	0			0	0	1	0			0
215478	4	3153	305	1	4	0	12	1		1		1	1	0	-.56160388		1	1		0	0	0	0	0	0			0	0	1	0			0		0	4
215479	4	3153	306	1	4	0	6	1		0		1	1	1	-2.106e-16	0	0			0	0	0	0	0	0			0	0	1	1			0		0	4
215566	4	3160	307	1	4	1	3	1				1	1	1		0	0	0	0		0	0	0	0	0			0	0	1	0		0	0		1	3
215565	4	3160	306	1	4	0	6	2		0		1	1	0	-2.106e-16	0	0	0		0	0	0	0	0	0			0	0	1	0		0	0		1	3
215563	4	3160	304	1	4	0	12	2		1		1	1	0	-.56160388		0	0		0	0	0	0	0	0			1	1	1	0		0	0		1	3
215564	4	3160	305	1	4	0	8	2		1		1	1	0	-.54408673	0	0	0		0	0	0	0	0	0			1	1	1	0		0	0		1	3
215569	4	3161	303	1	1	0	5	1				1	1	0		0	0	0			0	0	0	0	0			0	0	1	0	0		0		0	1
1051571	4	3161	431	1	1	0	2	1				1	1	1			0				0	0	0	0	0			0	0	1	1	0		0		0	1
1051572	4	3166	431	1	4	0	7	2		1		1	1	1	.58295934	0		0		0	0	0	0	0	0			0	0	1	0			0		0	1
1051573	4	3166	432	1	4	0	3	2				1	1	0		1					0	1	0	0	0			1	0	1	0			0		0	1
215751	4	3181	308	1	3	0	3	2				1	1	0		0	0	0	0		0	0	0	0	0			0	0	1	1	0		0		0	1
215749	4	3181	306	1	3	0	10	1		1		1	1	0	-.56160388	0	0	0		0	0	0	0	0	0			0	0	1	1	0		0		0	1
215750	4	3181	307	1	3	0	7	1		1		1	1	0	-.56160388	0	0	0		0	0	0	0	0	0			0	0	1	1	0		0		0	1
215748	4	3181	305	1	3	0	13	1		1		1	1	1	-.34833004		0	0		0	0	0	0	0	0			0	0	1	1	0		0		0	1
215836	4	3186	303	1	0	0	4	1				1	1	0		0	0	0	0		0	0	0	0	0			0	0	1	0			0		0	3
215835	4	3186	302	1	0	0	9	1		1		1	1	0	-.00768753	0	0	0		0	0	0	0	0	0			0	0	1	0			0		0	3
215843	4	3187	303	1	4	0	6	1		1		1	1	1	-2.106e-16	0	0	0		0	0	0	0	0	0			0	0	1	0	0		0		0	1
215844	4	3187	304	1	4	0	10	2		1		1	1	1	-.56160388	0	0	0		0	0	0	0	0	0			0	0	1	0	0		0		0	1
206762	4	3187	502	1	4	0	12	2		1		1	1	0	-.3570015		0	0		0	0	0	0	0	0			1	1	1	0	0		0		0	1
216046	4	3201	303	1	4	0	8	2		1		1	1	0	-.44918808	0	0	0		0	0	0	0	0	0			0	0	1	1	0		0		0	3
216047	4	3201	304	1	4	0	5	1				1	1	0		0	0	0	0		0	0	0	0	0			0	0	1	1	0		0		0	3
216248	4	3213	303	1	1	0	12	1		1		1	1	1	1.0303481		0	0		0	0	0	0	0	0			0	0	1	0			0		0	3
1051621	4	3230	431	1	1	0	3	1				1	1	0		0	0	0	0		0	0	0	0	0			1	1	1	0			0
1051627	4	3239	431	1	1	0	14	2		1		1	0	0	-.21961136		0	0		0	0	0	0	0	0			0	0	1	0	0		0		0	4
206598	4	3239	502	1	1	0	3	1				1	1	0		0	0	0	0		0	0	0	0	0			0	0	1	0			0		0	1
216261	4	3245	303	1	0	0	9	1		1		1	1	0	-.56160388	0	1	0		0	0	0	0	0	0			0	0	1	1	0		1	1	0	3
216262	4	3245	304	1	0	0	5	1				1	1	1		0	0	0	0		0	0	0	0	0			0	0	1	1	0		1	1	0	3
215615	4	3256	303	1	0	0	3	2				1	1	0		1	0		1		0	0	0	0	0			0	0	1	0	0		0		0	5
215616	4	3256	304	1	0	0	3	2				1	1	0		1	0				0	0	0	0	0			0	0	1	0	0		0		0	5
1051652	4	3256	431	1	0	0	10	2		1		1	0	0	.47370789	1	1	0		0	0	0	0	0	0			0	0	1	0	0		0		0	5
215829	4	3271	304	1	0	0	10	2		1		1	1	1	-.56160388	0	0	0		0	0	0	0	0	0			0	0	1	1	1	1	0		1	3
215995	4	3281	303	1	0	0	4	1				1	1	0		1	0	1	1		0	0	0	0	0			0	0	1	1	0		0		0	3
1051666	4	3281	431	1	0	0	8	2		1		1	1	0	-.00768753	0	0	0		0	0	0	0	0	0			0	0	1	1	0		0		0	3
1051823	4	6034	432	1	0	0	12	2		1		1	1	0	.04775397		1	0		0	0	0	0	0	0			1	1	1	0	0		0		0	1
1051824	4	6034	433	1	0	0	7	1		1		1	1	0	-.54408673	0	0	0		0	0	0	0	0	0			1	1	1	0	0		0		0	1
1051871	4	6044	431	1	4	0	8	2		1		1	1	0	.0503036	0	0	0		0	0	0	0	0	0			0	0	1	0	0		0		0	1
1051872	4	6044	432	1	4	0	6	2		1		1	1	0	-2.106e-16	1	0	0		0	0	0	0	0	0			1	1	1	1	0		0		0	1
1051873	4	6044	433	1	4	0	3	2				1	1	0		0	0	0	0		0	0	0	0	0			0	0	1	0	0		0		0	1
1051911	4	6053	432	1	0	0	7	2		1		1	1	0	-.20144243	0	0	0		0	0	0	0	0	0			0	0	1	0			0		0	3
1051912	4	6053	433	1	0	0	4	2				1	1	0		0	0	0	0		0	0	0	0	0			0	0	1	0			0		0	3
1051924	4	6056	431	1	0	0	11	2		1		1	1	0	.46590655		0	0		0	0	0	0	0	0			0	0	1	0	0		0		0	3
1051926	4	6056	433	1	0	0	2	2				1	1	0		0	0	0	0		0	0	0	0	0			1	1	1	0	0		0		0	3
1051925	4	6056	432	1	0	0	8	2		1		1	1	0	.22627565	0	0	0		0	0	0	0	0	1	0		0	0	1	0	0		0		0	3
1051931	4	6057	432	1	0	0	7	2		1		1	0	0	-.06232542	0	1	0		0	0	0	0	0	0			0	0	1	0			0		0	3
1052022	4	6072	433	1	0	0	13	1		1		1	1	0	1.5938318		0	0		0	0	0	0	0	0			0	0	0	0			0
1052026	4	6073	432	1	0	0	10	1		1		1	1	1	-.47159006	0	1	0		0	0	0	0	0	0			0	0	1	0	0		0		0	3
1052027	4	6073	433	1	0	0	4	2				1	1	1		0	1	0	0		0	0	0	0	0			0	0	1	1	0		0		0	3
1052056	4	6080	431	1	1	0	4	2				1	1	0							0	0	0	0	0			0	0	1	1			0		0	1
1052112	4	6095	431	1	1	0	12	2		1		1	0	0	-.20144243		1	0		0	0	0	0	0	0			0	0	1	0			0		0	1
1052113	4	6095	432	1	1	0	9	2		1		1	0	0	-.20144243	0	0	0		0	0	0	0	0	0			0	0	1	0			0		0	1
1052114	4	6095	433	1	1	0	6	1		1		1	0	0	-2.106e-16	0	1	0		0	0	0	0	0	0			0	0	1	0			0		0	1
206252	4	6097	504	1	4	0	4	2				1	1	0		0	0	1	1		0	0	0	0	0			0	0	1	0	0	0	0		1	3
1052147	4	6102	433	1	3	0	10	2		1		1	0	1	-.56160388	0	0	0		0	0	0	0	0	0			0	0	1	0			0		0	1
1052151	4	6103	432	1	1	0	12	1		1		1	1	0	-.56160388		0	0		0	0	0	0	0	0			0	0	1	0	0		0		0	1
1052153	4	6103	434	1	1	0	2	1				1	1	0		0	0	0	0		0	0	0	0	0			0	0	1	1	0		0		0	1
1052152	4	6103	433	1	1	0	8	1		1		1	1	0	.22017174	0	0	0		0	0	0	0	0	0			0	0	1	0	0		0		0	1
1052156	4	6104	431	1	3	0	10	2		1		1	1	1	.68529117	1	1	0		0	0	0	0	0	0			0	0	1	0	0		0		0	3
1052157	4	6104	432	1	3	0	5	1				1	1	1		0	1	0	0		0	0	0	0	0			0	0	1	0	0		0		0	3
1052170	4	6108	431	1	3	0	12	1		1		1	1	0	-.3570015		0	0		0	0	0	0	0	0			0	0	1	0	0		0		0	3
1052171	4	6108	432	1	3	0	9	1		1		1	1	0	-.56160388	0	0	0		0	0	0	0	0	0			0	0	1	0	0		0		0	3
1052183	4	6111	432	1	3	0	4	1				1	1	0		0	0	0	0		0	0	0	0	0			0	0	1	0	1	1	0		1	1
1052182	4	6111	431	1	3	0	8	2		1		1	1	0	.05143527	0	0	0		0	0	0	0	0	0			1	1	1	0	1	1	0		1	1
1052296	4	6144	432	1	1	0	13	1		1		1	1	0	-.51893057		0	1		0	0	0	0	0	0			1	1	1	0			0		0	1
1052297	4	6144	433	1	1	0	8	1		1		1	1	0	-.56160388	0	1	0		0	0	0	0	0	0			1	1	1	0			0		0	1
1052324	4	6152	431	1	4	0	3	2				1	1	1		0	0	0	0		0	0	0	0	0			0	0	1	1	0		0		0	3
206400	4	6153	501	1	3	0	13	2		1		1	1	0	-.51893057		1	0		0	0	0	0	0	1	0		0	0	1	0	1	1	0		1	1
1052413	4	6174	431	1	4	0	13	1		1		1	1	0	-.51893057		0	0		0	0	0	0	0	0			0	0	1	0			0		0	1
1052422	4	6176	432	1	1	0	12	1		1		1	0	0	-.54408673		0	0		0	0	0	0	0	0			0	0	1	0			0
1052446	4	6182	433	1	2	0	5	1				1	1	0		1	1	0	0		0	0	0	0	0			0	0	1	0			0		0	1
1052445	4	6182	432	1	2	0	11	2		1		1	1	0	-.12593415		1	0		0	0	0	0	0	0			0	0	1	0			0		0	1
206181	4	7000	503	1	0	0	4	1				1	1	1		0	0	0	0		0	0	0	0	0			0	0	1	1	0		0		0	1
206375	4	7003	507	1	0	0	2	1				1	1	0		0	0	0	0		0	0	0	0	0			0	0	1	0	1	1	0		1	1
206373	4	7003	505	1	0	0	9	2		1		1	1	0	-.18392529	0	1	0		0	0	0	0	0	0			0	0	1	0	1	1	1		1	1
206374	4	7003	506	1	0	0	2	1				1	1	0		0	1	0	0		0	0	0	0	0			0	0	1	0	1	1	0		1	1
206372	4	7003	504	1	0	0	13	1		1		1	1	1	.79195752		0	0		1	0	0	0	0	0			1	1	1		1	1			1	1
302284	4	7004	506	1	3	0	5	1				1	1	0		1	1	0	0		0	0	0	0	0			0	0	1	0			0		0	1
302283	4	7004	505	1	3	0	10	2		1		1	1	0	-.56160388	0	0	0		0	0	0	0	0	0			0	0	1	0			0		0	1
302282	4	7004	504	1	3	0	12	2		1		1	1	0	-.3570015		1	0		0	0	0	0	0	0			0	0	1	0			0		0	1
302286	4	7007	502	1	0	0	4	1				1	1	1		0	1	0	0		0	0	0	0	0			0	0	1	1	0		0		0	1
206542	4	7017	506	1	0	0	6	2		1		1	1	0	-2.106e-16	0	1	0		0	0	0	0	0	0			0	0	1	0			0
206541	4	7017	505	1	0	0	10	1		1		1	1	0	.7615011	0	0	1		0	0	0	0	0	0			0	0	1	0			0
206540	4	7017	504	1	0	0	12	2		1		1	1	0	.29398418		1	0		0	0	0	0	0	0			0	0	1	0			0
206661	4	7018	504	1	1	0	8	1		1		1	1	0	.20499265	0	1	0		0	0	0	0	0	0			1	1	1	0			0		0	3
206662	4	7018	505	1	1	0	3	2				1	1	0		0	1	0	0		0	0	0	0	0			1	1	1	0			0		0	3
206660	4	7018	503	1	1	0	13	2		1		1	1	0	.07322889		1	0		0	0	0	0	0	0			1	1	1	0			0		0	3
206547	4	7019	503	1	0	0	5	1				1	1	0		0	1	0	0		0	0	0	0	0			0	0	1	0			0		0	3
206231	4	7031	502	1	2	0	6	1		0		1	1	0	-2.106e-16	0	0	0		0	0	0	0	0	0			0	0	1	1	0		0		0	1
206335	4	7032	504	1	0	0	4	1				1	1	0							0	0	0	0	0			0	0	1	0	0		0		0	1
206334	4	7032	503	1	0	0	7	2		1		1	1	0	-.56160388	0	0	1		0	0	0	0	0	0			0	0	1	0	0		0		0	1
206333	4	7032	502	1	0	0	10	2		1		1	1	1	-.00768753	0	0	0		0	0	0	0	0	0			0	0	1	1	0		0		0	1
206336	4	7032	505	1	0	0	4	2				1	1	0		0	1	0	0		0	0	0	0	0			0	0	1	0	0		0		0	1
206339	4	7033	503	1	0	0	8	1		1		1	1	0	-.00768753	0	0			0	0	0	0	0	0			0	0	1	0	0		0		0	4
206340	4	7033	504	1	0	0	5	1				1	1	0		0	0	0	0		0	0	0	0	1	0		1	1	1	0	0		0		0	4
206342	4	7034	502	1	0	0	4	1				1	1	0		0	0	0	0		0	0	0	0	0			0	0	1	0	0		0		0	3
206436	4	7035	503	1	0	0	2	1				1	1	0		0	0	0	0		0	0	0	0	0			0	0	1	1	0		0		0	3
206575	4	7055	503	1	1	0	8	1		1		1	1	0	-.08902664	0	0	0		0	0	0	0	0	0			0	0	1	0			0		0	5
206576	4	7055	504	1	1	0	4	1				1	1	0		0	0	0	0		0	0	0	0	0			0	0	1	1			0		0	5
206948	4	7061	503	1	0	0	9	1		1		1	1	0	-.00768753	0	0	1		0	0	0	0	0	0			1	1	1	0		0	0		1	3
206949	4	7061	504	1	0	0	5	1				1	1	0		0	0	0	0		0	0	0	0	0			1	1	1	0		0	0		1	3
206636	4	7069	503	1	1	0	2	2				1	1	0		0	1	0	0		0	0	0	0	0			0	0	1	0	0		0		0	3
206635	4	7069	502	1	1	0	6	1		1		1	0	0	-2.106e-16	0	0	1		0	0	0	0	0	0			0	0	1	1	0		0		0	3
206667	4	7073	502	1	3	0	9	2		1		1	1	0	-.56160388	0	1	0		0	0	0	0	0	0			1	1	1	0	0		0		0	3
206668	4	7073	503	1	3	0	6	1		1		1	1	1	-2.106e-16	0	1	0		0	0	0	0	0	0			1	1	1	0	0		0		0	3
206823	4	7103	502	1	1	0	3	2				1	1	0		0	0	0	0		0	0	0	0	0			1	1	1	1	0		0		0	1
206832	4	7105	503	1	2	0	3	1				1	1	0		0	0	0	0		0	0	0	0	0			1	1	1	0	0		0		0	3
206744	4	7119	505	1	1	0	12	2		1		1	1	0	.36470743			0		1	0	0	0	0	0			0	0	1	0			0
206747	4	7119	508	1	1	0	3	2				1	1	0		0	1	0	0		0	0	0	0	0			0	0	1	0			0
206746	4	7119	507	1	1	0	8	1		1		1	1	0	.01637949	0				0	0	0	0	0	0			1	1	1	0			0
206745	4	7119	506	1	1	0	5	1				1	1	0		0					0	0	0	0	0			1	1	1	0			0
207133	4	7120	506	1	4	0	6	2		1		1	1	0	-2.106e-16	0				0	0	0	0	0	0			0	0	1	0		0	0		1	1
207134	4	7120	507	1	4	0	2	1				1	1	1		0					0	0	0	0	0			0	0	1	0		0	0		1	1
207139	4	7123	505	1	1	0	5	1				1	1	0		0	0	0	0		0	0	0	0	0			0	0	1	0	0		0		0	1
206752	4	7124	503	1	0	0	12	2		1		1	1	0	.08105473		1	0		0	0	0	0	0	0			0	0	1	0	0		0		0	3
206753	4	7124	504	1	0	0	10	1		1		1	1	0	-.00768753	1				0	0	0	0	0	0			1	1	1	0	0		0		0	3
206754	4	7124	505	1	0	0	3	1				1	1	0		0	0	0	0		0	0	0	0	0			0	0	1	1	0		0		0	3
206875	4	7125	503	1	0	0	6	2		1		1	1	0	-2.106e-16	1	1	0		0	0	0	0	0	0			0	0	1	0		0	0		1	3
206876	4	7125	504	1	0	0	2	2				1	1	0		1	1	0	0		0	0	0	0	0			0	0	1	0		0	0		1	3
207084	4	7135	502	1	2	0	5	2				1	1	0		0					0	0	0	0	0			1	1	1	0	0		0		0	1
207085	4	7135	503	1	2	0	4	2				1	1	0							0	0	0	0	0			0	0	1	0	0		0		0	1
207098	4	7148	503	1	3	0	6	1		1		1	1	0	-2.106e-16	1	0	1		0	0	0	0	0	0			0	0	1	0			0		0	3
207099	4	7148	504	1	3	0	3	2				1	1	0		1	0	1	1		0	0	0	0	0			0	0	1	0			0		0	3
207143	4	7149	502	1	4	0	7	1		1		1	1	0	-.56160388	0	0	0		0	0	0	0	0	0			1	1	1	0		0	0		1	3
207107	4	7153	504	1	1	0	4	2				1	1	0		0	1	0	0		0	0	0	0	0			0	0	1	0	0		0		0	1
207106	4	7153	503	1	1	0	8	2		1		1	1	0	.60502357	0	1	0		0	0	0	0	0	0			0	0	1	0	0		0		0	1
207105	4	7153	502	1	1	0	13	1		1		1	1	0	.19245978		1	0		0	0	1	0	0	0			1	0	1	1	0		0		0	1
207119	4	7157	503	1	4	0	14	1		1		1	1	0	-.51893057		1	0		0	0	0	0	0	0			1	1	1	0	1	1	0		1	4
206521	4	446	502	1	1	0	7	2		1		0	1	0	.13142948	0	0	0		0	0	0	0	0	0			0	0	1	0			0
214837	4	103	304	1	3	0	11	1		1		1	1	0	-.17557833		0	0		0	0	0	0	0	1	0		0	0	1	0			0
1044261	4	3279	304	1	0	0	6	1		1		1	1	0	-2.106e-16	0	0	0		0	0	0	0	0	0			0	0	1	0			0
1051386	4	2130	432	1	3	1	5	1				0	1	1		1	1	0	0		0	0	0	0	1	1	1	0	0	1
1051535	4	3091	431	1	3	0	11	1		1		1	1	1	.04775397		0	0		0	0	0	0	0	0			0	0	1
206602	4	7072	504	1	0	0	5	1				1	1	0		1	0	1	1		0	0	0	0	0			0	0	1	0			0
206212	4	92	501	1	1	1	14	1		1		0	0	0	-.51893057					0	0	0	0	0				1	1	1	0			0
1052060	4	6081	432	1	4	0	7	2		1		1	1	0	-.00496362	0	0	0		0	0	1	0	0	0			1	0	1	0			0
215968	4	3095	306	1	3	0	7	1		1		0	1	1	-.20144243	0	0	0		0	0	0	0	0	0			0	0	1
215030	4	492	301	1	3	0	5	2				0	1	0		0	0	0	0		0	0	0	0	0			0	0	1	1			0
216551	4	3072	304	1	3	0	13	1		1		0		0	-.18906222		1	0		0	0	0	0	0	0			0	0	1	0			0
45976	4	2107	205	1	4	0	10	1		1		1	1	0	-.54408673	1	1	0		0	0	0	0	0	0			0	0	1	0			0
1044260	4	3279	303	1	0	0	10	1		1		1	1	0	-.56160388	1	1	0		0	0	0	0	0	0			0	0	1	0			0
45087	4	297	203	1	3	0	13	1		1		0	0	0	-.51893057		1	0		1	0	0	0	0	0			0	0	1
45975	4	2107	204	1	4	0	14	1		1		1	1	0	-.51893057		1	0		0	0	0	0	0	0			0	0	1	0			0
206657	4	634	501	1	3	0	5	1				1	1	0		0	0	0	0		0	0	0	0	0			0	0	1
1050984	4	443	431	1	0	0	13	2		1		0	0	0	-.18906222		0	0		0	0	0	0	0	0			1	1	1	0			0
1051303	4	2058	432	1	4	0	5	1				1	1	0		0	0	0	0		0	0	0	0	0			0	0	1	0			0
1050666	4	60	431	1	0	0	6	2		1		1	0	0	-2.106e-16	0	0	0		0	0	0	0	0	0			0	0	1
1052423	4	6176	433	1	1	0	12	1		1		1	0	0	-.54408673		1	0		0	0	0	0	0	0			0	0	1	0			0
207045	4	3	501	1	3	0	14	1		1		0	0	1	-.51893057		0	0		0	0	0	0	0	0			1	1	1
44804	4	60	201	1	0	0	12	1		1		1	0	0	-.56160388		0	0		0	0	0	0	0	0			0	0	1
206950	4	7061	505	1	0	0	10	2		1		0	1	0	-.12663644	0	1	0		0	0	0	0	0	0			0	0	0	0			0
46054	4	2134	204	1	4	0	9	1		1		1	1	0	-.56160388	0	0	0		0	0	0	0	0	0			0	0	1
45328	4	559	202	1	0	0	14	2		1		0	0	0	-.34833004		1	0		0	0	0	0	0	0			0	0	1	0			0
44913	4	170	204	1	3	0	8	2		1		1	0	0	-.35917427	0	0	0		0	0	0	0	0	0			0	0	1
216477	4	3065	305	1	3	0	14	1		1		1	0	0	.19897144		0	0		0	0	0	0	0	0			1	1	1	0			0
1051412	4	2143	431	1	1	0	4	2				1	1	0		0	0	0	0		0	0	0	0	0			0	0	1	1			0
207137	4	7123	503	1	1	0	11	1		1		1	1	0	-.56160388		0	0		0	0	0	0	0	0			0	0	1	0			0
214716	4	92	301	1	1	0	9	2		1		1		0	.47370789	0	1	0		0	0	0	0	0	0			1	1	1	0			0
206417	4	3117	501	1	1	0	11	2		1		1	1	0	.16016977		0	1		0	0	0	0	0	0			1	1	1	0			0
206940	4	729	503	1	0	1	5	2				0	0	0		0	0	0	0		0	0	0	0	1	1	1	1	1	1	0			0
214885	4	38	303	1	3	0	3	1				1	1	0		0	0	0	0		0	0	0	0	0			0	0	1
206549	4	7019	505	1	0	0	13	2		1		0	0	0	.6033377		0	0		0	0	0	0	0	0			0	0	1	0			0
1050741	4	156	431	1	3	0	10	1		1		1	0	0	-.32844649	0	0	0		0	0	0	0	0	0			0	0	1
1051260	4	2009	432	1	0	0	4	2				1	1	0		0	0	0	0		0	0	0	0	0			0	0	1	0			0
46055	4	2134	205	1	4	0	8	1		1		1	1	0	-.56160388	0	0	0		0	0	0	0	0	0			0	0	1
1050660	4	53	431	1	0	0	4	1				1	0	0		0	0	0	0		0	0	0	0	0			1	1	1	0			0
207002	4	3048	502	1	3	0	14	2		1		1	1	0	-.18979718		1	0		0	0	0	0	0	0			0	0	1
45385	4	634	203	1	3	0	14	2		1		0	0	0	-.51893057		1	0		0	0	0	0	0	0			0	0	1				0
206283	4	660	501	1	3	0	3	1				1	1	0		0	1	0	0		0	0	0	0	0			0	0	1	0			0
1051536	4	3091	432	1	3	0	13	2		1		1	1	0	-.51893057		0	0		0	0	0	0	0	0			0	0	1
215085	4	318	301	1	3	1	7	2		1		1	0	1	.04775397	0	0	0		0	0	0	0	0	0			0	0	1
1052021	4	6072	432	1	0	0	5	2				1	1	0		0	1	0	0		0	0	0	0	0			0	0	1	0			0
1051930	4	6057	431	1	0	0	10	2		1		1	1	0	-.12663644	0	0	0		0	0	0	0	0	0			0	0	1	0			0
1052028	4	6073	434	1	0	0	7	2		1		0	0	1	-.1434513	0	1	0		0	0	0	0	0	0			0	0	1	0			0
214862	4	53	301	1	0	0	9	2		1		1	1	0	.60439423	0	0	0		0	0	0	0	0	0			1	1	1	0			0
1051138	4	626	432	1	1	0	10	2		1		0	0	0	-.56160388	1	0	0		0	0	0	0	0	0			0	0	1	1			0
206991	4	381	501	1	0	0	10	1		1		1	0	0	-.54408673	0	0	0		0	0	0	0	0	0			0	0	1	0			0
216556	4	3073	303	1	1	0	8	2		1		0	1	1	.73393093	0	0	0		0	0	0	0	0	0			0	0	1
206447	4	211	501	1	0	0	9	2		1		1	1	0	-.1434513	0	0	0		0	0	0	0	0	0			1	1	1	0			0
206461	4	2314	501	1	0	0	3	1				1		0		0	0	0	0		0	0	0	0	0			0	0	1	0			0
206596	4	7071	504	1	0	0	5	1				1	1	0		0	0	0	0		0	0	0	0	0			0	0	1	0			0
1051147	4	640	432	1	2	0	12	2		1		0	0	0	-.54408673		1	0		0	0	0	0	0	0			0	0	1	0			0
207138	4	7123	504	1	1	0	7	2		1		1	1	0	-.20144243	0	0	0		0	0	0	0	0	0			0	0	1	0			0
206177	4	6174	501	1	4	0	7	2		1		0		0	-.56160388	0	0	0		0	0	0	0	0	0			1	1	1	0			0
206939	4	729	502	1	0	0	14	2		1		0	0	0	-.21467312		0	0		0	0	0	0	0	0			1	1	1
1051650	4	3255	433	1	0	0	9	2		1		0	0	0	-.56160388	0	0	0		0	0	0	0	0	0			0	0	1	0			0
20969	4	664	8	1	1	0	12	1		1		1	0	0	-.00768753		0	0		0	0	0	0	0	0			0	0	1	0			0
1051999	4	6068	431	1	0	0	8	1		1		1	0	0	-.20144243	0	0	0		0	0	0	0	0	0			0	0	1	0			0
215489	4	3041	306	1	1	0	14	1		1		0	1	0	.31060188		1	0		0	0	0	0	0	0			0	0	1
215069	4	262	302	1	1	0	11	1		1		1		0	.81635219		0	0		0	0	0	0	0	0			1	1	1	0			0
206213	4	92	502	1	1	0	10	2		1		0	0	0	-.54408673	0	0	0		0	0	0	0	0	0			0	0	1	0			0
1051041	4	518	432	1	4	0	6	2		1		0	1	0	-2.106e-16	0	0	0		0	0	0	0	0	0			0	0	1	0			0
215350	4	3008	306	1	4	0	5	1				1	1	0		0	0	1	1		0	0	0	0	0			0	0	1	0			0
1052424	4	6176	434	1	1	0	12	2		1		0	1	0	-.56160388		1	0		0	0	0	0	0	0			1	1	1	0			0
302481	4	671	501	1	0	0	9	1		1		1	0	1	.58699627	0	0	0		0	0	0	0	0	0			0	0	1
216550	4	3072	303	1	3	0	12	1		1		1		0	-.00768753		0	0		0	0	0	0	0	0			1	1	1	0			0
1047245	4	664	301	1	1	0	5	2				1	1	0		1	0	1	1		0	0	0	0	0			1	1	1	1			0
214836	4	103	303	1	3	0	13	1		1		1	1	0	.52072729		1	0		0	0	0	0	0	0			0	0	1
1051692	4	6005	431	1	1	0	11	1		1		1		0	.7615011		1	0		0	0	0	0	0	0			0	0	1	0			0
1051403	4	2139	431	1	3	0	14	1		1		0	0	0	-.51893057		1	0		0	0	0	0	0	0			1	1	1	0			0
1050661	4	53	432	1	0	0	3	1				1	1	0		0	1	0	0		0	0	0	0	0			0	0	1	0			0
216553	4	2166	302	1	1	0	6	2		1		1	0	0	-2.106e-16	0	0	0		0	0	0	0	0	0			0	0	1	0			0
216459	4	3063	304	1	1	0	10	1		1		1	1	0	-.56160388	0	0	0		0	0	0	0	0	0			0	0	1	0			0
216478	4	3065	306	1	3	1	12	1		1		0	0	0	-.56160388		1	0		0	0	0	0	0	1	1	1	1	1	1	0			0
1051231	4	723	431	1	1	0	8	2		1		1	1	0	-.44086229	0	0	0		0	0	0	0	0	0			0	0	1
206153	4	8	501	1	3	0	13	1		1		1	0	0	-.08458253		1	0		0	0	1	0	0	0			1	0	1	0			0
206523	4	624	501	1	2	0	4	2				1	1	0		0	0	0	0		0	0	0	0	0			0	0	1	0			0
1052059	4	6081	431	1	4	0	4	2				1	1	0		0	1	0	0		0	0	0	0	0			0	0	1	0			0
1050711	4	112	431	1	3	0	10	2		1		1	1	1	.04775397	0	0	0		0	0	0	0	0	0			0	0	1	1			0
216578	4	638	301	1	0	0	13	1		1		0	1	0	-.13026585		0	1		0	0	0	0	0	0			0	0	1
18401	4	156	6	1	3	0	13	1		1		1	1	0	-.15520838		0	0		0	0	0	0	0	0			0	0	1	0
206217	4	2024	501	1	4	0	14	1		1		1	0	0	-.08458253		0	0		0	0	0	0	0	0			0	0	1	0			0
44979	4	215	101	1	4	0	9	2		1		1	1	0	.44457076	0				0	0	0	0	0	0			1	1	1	0			0
206218	4	2024	502	1	4	0	6	2		0		1		1	-2.106e-16	1	1	0		0	0	0	0	0	0			1	1	1
206916	4	453	501	1	0	0	4	2				1	1	0		0	1	0	0		0	0	0	0	0			0	0	1	0			0
46319	4	2314	203	1	0	0	6	2		1		1	1	0	-2.106e-16	0	0	0		0	0	0	0	0	0			0	0	1	1			0
46035	4	2130	204	1	3	0	11	1		1		1	1	0	-.56160388		0	0		0	0	0	0	0	0			0	0	1
1050793	4	211	432	1	0	0	5	1				0	0	0		1	1	0	0		0	0	0	0	0			1	1	1	0			0
1051064	4	559	431	1	0	0	4	2				0	1	0		0	0	0	0		0	0	0	0	0			0	0	1	0			0
19552	4	368	8	1	3	0	14	1		1		0		0	-.51893057		0	0		0	0	0	0	0	0			0	0	1	0			0
206286	4	3271	501	1	0	0	11	1		1		1	1	0	1.3682236		0	0		0	0	0	0	0	0			0	0	1	1			0
1051145	4	638	431	1	0	0	4	1				1	0	1		0	0	0	0		0	0	0	0	0			1	1	1	0			0
216245	4	2134	301	1	4	0	13	2		1		1	1	0	-.51893057		0	0		0	0	0	0	0	0			1	1	1
214883	4	38	301	1	3	0	11	2		1		0	0	0	.19963875		1	0		0	0	0	0	0	0			0	0	1
45176	4	368	101	1	3	0	9	1		1		0		0	.04775397	0	0	0		0	0	0	0	0	0			0	0	1	0			0
207912	4	339	501	1	2	0	2	2				1	1	1		0	0	0	0		0	0	0	0	0			0	0	1
45416	4	660	203	1	3	0	9	1		1		1	0	0	.45619075	0	0	0		0	0	0	0	0	0			0	0	1
1050919	4	365	431	1	3	0	5	2				1	1	1		0	0	0	0		0	0	0	0	0			0	0	1
215015	4	297	301	1	3	0	9	1		1		0	0	0	-.20144243	0	1	0		0	0	0	0	0	0			0	0	1
1051478	4	2314	432	1	0	0	10	2		1		0	0	0	.680162	0	0	0		0	0	0	0	0	0			1	1	1	0			0
1051302	4	2058	431	1	4	0	10	2		1		1	1	0	-.56160388	0	0	0		0	0	0	0	0	0			0	0	1	0			0
1051137	4	626	431	1	1	0	12	1		1		0	0	0	.66887093		0	0		0	0	0	0	0	0			0	0	1	1			0
206284	4	660	502	1	3	0	2	2				1	1	0		0	0	0	0		0	0	0	0	0			0	0	1
214884	4	38	302	1	3	0	6	2		1		1	1	1	-2.106e-16	0	0	0		0	0	0	0	0	0			0	0	1	0			0
1052453	5	1	431	2	4	1	8	1		1		1	1	0	-.20144243	0	0	0		0	0	0	0	0	0			0	0	1	0	1	1	0		1	1
1052455	5	1	433	2	4	0	8	2		1		1	1	0	-.20144243	1	1	0		0	0	0	0	0	1	0		0	0	1	1	1	1	0		1	1
1052454	5	1	432	2	4	0	5	2				1	1	0		0	1	0	0		0	0	0	0	0	0		0	0	1	0	1	1	1	1	1	1
216348	5	14	303	2	1	0	14	1		0			0	0	-.34833004		0	0		1	0	0	0	0	0			0	0	1
216349	5	14	304	2	1	0	10	1		1		0	0	0	-.20144243	0	0	0		0	0	0	0	0	0			0	0	1
46349	5	14	102	2	1	0	9	1		1		0	0	0	-.20144243	1	1	0		0	0	0	0	0	1	0		1	1	1	1			0
46363	5	28	104	2	3	0	10	1		1		1	1	0	-.56160388	0	1	0		0	0	0	0	0	0			1	1	1	0	0		0		0	4
1052478	5	28	431	2	3	0	4	1				1	1	0		1	0	1	1		0	0	0	0	0			0	0	1	1	0		0		0	4
207561	5	56	501	2	4	0	5	2				1	1	0		0	0	0	0		0	0	0	0	0			0	0	1	0			0		0	1
46412	5	84	102	2	3	0	9	2		1		1	1	0	.38062589	0	0	0		0	0	0	0	0	0			0	0	1	0	0		0		0	3
1052517	5	84	431	2	3	0	3	1				1	1	0		0	0	0	0		0	0	0	0	0			0	0	1	1	0		0		0	3
216568	5	134	304	2	4	0	7	2		1		1	1	0	.0503036	0	0	0		0	0	0	0	0	0			1	1	1	0			0		0	4
216567	5	134	303	2	4	0	11	1		1		1	1	0	-.00768753		0	1		0	0	0	0	0	0			1	1	1	0			0		0	4
46484	5	209	101	2	4	0	11	2		1		1	1	0	.65776001		1	1		0	0	0	0	0	0			0	0	1	1	0		0		0	3
207268	5	209	501	2	4	0	2	1				1	1	0		0	0	0	0		0	0	0	0	0			0	0	1	0	0		0		0	3
208007	5	273	502	2	3	0	7	2		1		1	1	0	-.20144243	0	0	0		0	0	0	0	0	0			0	0	1	0	0		0		0	4
207577	5	287	501	2	1	0	12	2		1		1	1	0	.04775397		1	0		0	0	0	0	0	0			0	0	1	0	0		0		0	3
1052599	5	287	431	2	1	0	4	2				1	1	0		1	0	0	0		0	0	0	0	0			0	0	1	0	0		0		0	3
1052607	5	375	432	2	4	0	2	1				1	1	0		0	0	0	0		0	0	0	0	0			0	0	1	0			0		0	1
1052667	5	502	433	2	3	0	11	1		1		1	1	0	-.00768753		0	0		0	0	0	0	0	0			0	0	1	0	0		0		0	3
1052668	5	502	434	2	3	0	9	2		1		1	1	0	-.04161165	0	0	0		0	0	0	0	0	0			0	0	1	0	0		0		0	3
46673	5	522	202	2	0	0	8	2		1		1	1	0	-.04161165	0	0	0		0	0	0	0	0	0			0	0	1	0	0		0		0	3
46672	5	522	201	2	0	0	9	1		1		1	1	0	.15214325	0	0	0		0	0	0	0	0	0			0	0	1	0	0		0		0	3
22380	5	522	6	2	0	0	12	2		1		1	1	0	1.0662519		0	0		0	0	0	0	0	0			0	0	1	0	0		0		0	3
216705	5	522	301	2	0	0	3	1				1	1	0		0	0	0	0		0	0	0	0	0			0	0	1	0	0		0		0	3
46693	5	553	202	2	3	0	10	1		1		1	1	0	-.00768753	0	0	0		0	0	0	0	0	0			0	0	1	0	0		0		0	3
1052694	5	553	431	2	3	0	2	1				1	1	0		0	0		1		1	0	0	0	0			1	1	1	1	0		0		0	3
217225	5	571	304	2	4	0	4	2				1	1	0		0	1	0	0		0	0	0	0	1	0		0	0	1	1	0		0		0	1
217223	5	571	302	2	4	0	5	1				1	1	0		0	0	0	0		0	0	0	0	1	0		0	0	1	1	0		0		0	1
46708	5	571	101	2	4	0	13	1		1		1	1	0	-.41475067		1	0		0	0	0	0	0	0			0	0	1	0	0		0		0	1
46709	5	571	102	2	4	0	9	2		1		1	1	0	-.20144243	0	1	0		0	0	0	0	0	0			0	0	1	0	0		0		0	1
22657	5	597	8	2	3	0	14	2		1		1	0	0	-.27008041		1	0		0	0	0	0	0	0			0	0	1	0	0		0		0	3
1052728	5	597	431	2	3	0	2	1				1	1	0		0	0	0	0		0	0	0	0	0			0	0	1	0	0		0		0	3
1052767	5	632	433	2	1	0	2	2				1	1	0		0	0	0	0		0	0	0	0	0			0	0	1	1	0		0		0	4
207759	5	633	502	2	4	0	10	2		1		1		0	.42543256	0	0	0		0	0	0	0	0	0			0	0	1	0			0		0	1
1052776	5	634	433	2	0	0	10	2		1		1	1	0	.00315994	0		0		0	0	0	0	0	0			0	0	1	0			0		0	4
1052777	5	634	434	2	0	0	11	2		1		1	1	0	-.56160388		1	0		0	0	0	0	0	0			0	0	1	0			0		0	4
1052780	5	634	437	2	0	0	3	2				1	1	0		0	0	0	0		0	0	0	0	0			0	0	1	0			0		0	4
46765	5	659	202	2	1	0	8	1		1		1	1	0	-.00496362	0	0	0		0	0	0	0	0	0			0	0	1	0	0		0		0	1
22895	5	659	4	2	1	0	12	1		1		1	1	0	-.20144243		1	1		0	0	0	0	0	0			1	1	1	0	0		0		0	1
46764	5	659	201	2	1	0	10	1		1		1	1	0	.15214325	0	1	0		0	0	0	0	0	0			1	1	1	0	0		0		0	1
1052830	5	684	431	2	0	0	13	1		0		1	0	0	-.08458253		1	0		0	0	0	0	0	0			1	1	1	0	0		0		0	3
1052840	5	689	434	2	0	0	5	2				1	1	0		0	0	0	0		0	0	0	0	0			0	0	1	0	0		0		0	1
23053	5	692	4	2	0	0	11	1		1		1	0	0	-.00768753		0	0		0	0	0	0	0	0			0	0	1	0	0		0		0	4
46811	5	705	101	2	1	0	9	2		1		1	0	0	.01123775	0	0	0		0	0	0	0	0	0			0	0	1	0			0		0	3
23099	5	705	6	2	1	0	14	1		1		1	0	0	.00461127		0	0		0	0	0	0	0	0			0	0	1	0			0		0	3
23100	5	705	7	2	1	0	12	1		1		1	0	0	.60167032		1	0		0	0	0	0	0	0			0	0	1	1			0		0	3
23182	5	723	2	2	4	0	14	2		1		1	1	0	-.41475067		1	0		0	0	0	0	0	0			1	1	1	0			0		0	3
1046911	5	747	301	2	4	0	3	2				1	1	0		0			0		0	0	0	0	0			0	0	1	1	0		0		0	1
23297	5	747	4	2	4	0	13	1		1		1	1	0	-.34833004		1	0		0	0	0	0	0	0			0	0	1	0	0		0		0	1
46863	5	755	101	2	3	0	9	1		1		1	0	0	-.42248686	0	0	0		0	0	0	0	0	0			1	1	1	0	1	1	0		1	1
216723	5	766	301	2	3	0	3	2				1	1	0		0	0	0	0		0	0	0	0	0			1	1	1	1	0		0		0	3
46878	5	766	101	2	3	0	9	1		1		1	1	0	-.00768753	0	0	0		0	0	0	0	0	0			1	1	1	0	0		0		0	3
46880	5	766	201	2	3	0	6	2		1		1	1	0	-2.106e-16	0	1	0		0	0	0	0	0	0			0	0	1	0	0		0		0	3
46879	5	766	102	2	3	0	12	2		1		1	1	0	.5677462		0	0		0	0	0	0	0	0			0	0	1	0	0		0		0	3
46883	5	768	102	2	4	0	10	2		1		1	1	0	-.04161165	0	1	0		0	0	0	0	0	0			1	1	1		0				0	3
23408	5	769	5	2	3	0	14	1		1		1	1	0	-.34833004		1	0		0	0	0	0	0	0			1	1	1	0	0		0		0	1
46886	5	769	202	2	3	0	7	1		1		1	1	0	-.20144243	0	1	0		0	0	0	0	0	1	0		1	1	1	1	0		0		0	1
1053002	5	832	433	2	3	0	10	1		1		1	0	0	.60439423	0	0	0		0	0	0	0	0	0			0	0	1	0	0	0	0		1	1
1053003	5	832	434	2	3	0	5	1				1	0	0		0	1	0	0		0	0	0	0	0			0	0	1	1	0	0	0		1	1
1053001	5	832	432	2	3	0	12	2		1		1	0	0	-.07877606		0	0		0	0	0	0	0	0			0	0	1	0	0	0	0		1	1
23778	5	836	6	2	1	0	12	2		1		1	1	0	.53058179		1	0		0	0	0	0	0	0			0	0	1	0			0
1053027	5	851	431	2	3	0	14	2		1		1	0	0	-.16590052		0	0		0	0	0	0	0	0			1	1	1	0			0
46971	5	853	101	2	1	0	9	1		1		1	1	0	.7615011	0	1	0		0	0	0	0	0	0			1	1	1	0	1	1	0		1	4
23859	5	853	3	2	1	0	12	2		1		1	1	0	.60167032		0	0		0	0	0	0	0	0			1	1	1	0	1	1	0		1	4
23858	5	853	2	2	1	0	14	1		1		1	1	0	-.08458253		1	0		0	0	0	0	0	0			1	1	1	0	1	1	0		1	4
46973	5	855	101	2	0	0	10	2		1		1	1	0	.69041258	0	0	0		0	0	0	0	0	0			1	1	1	0	0		0		0	3
46974	5	855	102	2	0	0	10	2		1		1	1	0	.53058179	0	0	0		0	0	0	0	0	0			0	0	1	0	0		0		0	3
46975	5	855	201	2	0	0	6	2		0		1	1	0	-2.106e-16	0	0	0		0	0	0	0	0	0			1	1	1	0	0		0		0	3
207246	5	1039	501	2	3	0	7	1		1		1	1	0	-.20144243	0	0	0		0	0	0	0	0	0			1	1	1	0			0		0	3
207248	5	1039	503	2	3	0	2	1				1	1	0		0	1	0	0		0	0	0	0	0			0	0	1	0			0		0	3
207247	5	1039	502	2	3	0	5	2				1	1	0		0					0	0	0	0	0			1	1	1	0			0		0	3
1053048	5	1042	431	2	3	0	13	1		1		1	1	0	-.30880516		0	0		0	0	0	0	0	0			1	1	1	0	0		0		0	1
207253	5	1070	501	2	3	0	9	1		1		1	1	0	-.56160388	0	1	0		0	0	0	0	0	0			0	0	1	0			0		0	3
1053061	5	1070	431	2	3	0	4	2				1	1	0		0	0	0	0		0	0	0	0	0			0	0	1	0			0		0	3
47205	5	1082	104	2	4	0	9	2		1		1	1	0	-.30174527	0	0	0		0	0	0	0	0	0			0	0	1	1	0		0		0	4
207824	5	1256	502	2	0	0	13	1		1		1	1	0	-.51893057					0	0	0	0	0	0			0	0	1	0			0		0	4
216861	5	1463	301	2	3	0	6	1		1		1	1	0	-2.106e-16	0	0	0		0	0	0	0	0	0			0	0	1	1			0		0	3
47359	5	1463	103	2	3	0	8	1		1		1	1	0	-.20144243	0	1	0		0	0	0	0	0	0			0	0	1	1			0		0	3
47505	5	3050	206	2	4	0	14	1		1		1	0	0	-.51893057		1	0		0	0	0	0	0	0			0	0	1		1	1			1	1
47532	5	3061	205	2	4	0	10	2		1		1	1	0	.26174993	0	0	0		0	0	0	0	0	0			0	0	1	0	1	1	0		1	1
47531	5	3061	204	2	4	0	12	2		1		1	1	0	.06527112		0	0		0	0	0	0	0	0			1	1	1	0	1	1	0		1	1
207982	5	3097	501	2	3	0	10	2		1		1	1	0	-.44918808	1	1	0		0	0	0	0	0	0			0	0	1	0			0		0	3
207984	5	3097	503	2	3	0	3	1				1	1	0		1	1	1	1		0	0	0	0	0			0	0	1	0			0		0	3
47588	5	3097	203	2	3	0	8	1		0		1	1	0	.04775397					0	0	0	0	0	0			0	0	1	0			0		0	3
207983	5	3097	502	2	3	0	4	2				1	1	0		1	0	1	1		0	0	0	0	0			0	0	1	0			0		0	3
207872	5	3163	503	2	3	0	8	2		1		1	1	0	-.56160388	0	0	0		0	0	0	0	0	0			0	0	1	1	0		0		0	3
207873	5	3163	504	2	3	0	3	2				1	1	0		0	0	0	0		0	0	0	0	0			0	0	1	1	0		0		0	3
216836	5	3237	303	2	3	0	4	1				1	1	0		0	0	0	0		0	0	0	0	0			0	0	1	0	0		0		0	1
216845	5	3238	302	2	3	0	5	1				1	1	0		0	0	1	1		0	0	0	0	0			0	0	1	0			0		0	3
208076	5	3238	502	2	3	0	2	2				1	1	0		0	0	1	1		0	0	0	0	0			0	0	1	0			0		0	3
47962	5	3251	204	2	1	0	8	2		1		1	1	0	.65776001	0	0	0		0	0	0	0	0	0			0	0	1	0	0		0		0	1
47961	5	3251	203	2	1	0	11	2		1		1	1	0	.31145765		1	0		0	0	0	1	1	0			1	0	1	1	0		1	1	0	1
1053202	5	3251	431	2	1	0	2	1				1	1	0		0	0	0	0		0	0	0	0	0			0	0	1	0	0		0		0	1
1053216	5	3266	431	2	1	0	3	2				1	1	0		0	0	0	0		0	0	0	0	0			0	0	1	0		0	0		1	3
207184	5	3310	503	2	2	0	12	2		1		1	1	0	-.11142862		0	0		0	0	0	0	0	0			0	0	1	0			0		0	3
207185	5	3310	504	2	2	0	7	1		1		1	1	0	-.20144243	0	0	0		0	0	0	0	0	0			0	0	1	0			0		0	3
1053265	5	3313	431	2	3	0	2	1				1	1	0		0	1	0	0		0	0	0	0	1	0		0	0	1	1	1	1	1	1	1	3
218172	5	3368	305	2	4	0	4	1				1	1	0		0	1	0	0		0	0	0	0	0			1	1	1	1	0		0		0	1
218169	5	3368	302	2	4	0	13	2		1		1	1	0	-.51893057		1	0		0	0	0	0	0	0			1	1	1	0	0		0		0	1
218170	5	3368	303	2	4	0	9	1		1		1	1	0	-.20144243	0	1	0		0	0	0	0	0	0			0	0	1	0	0		0		0	1
218171	5	3368	304	2	4	0	7	2		1		1	1	0	-.12663644	0				0		0	0	0	0				0	1	0	0		0		0	1
48511	5	3395	207	2	3	0	8	1		1		1	0	0	-.0240945	0	0	0		0	0	0	0	0	0			0	0	1	0	0		0		0	3
48510	5	3395	206	2	3	0	12	1		1		1	0	0	-.00768753		1	0		0	0	0	0	0	0			0	0	1	0	0		0		0	3
1053393	5	3402	203	2	1	0	9	1		1		1	0	0	.09857187	0	0	0		0	0	0	0	0	0			0	0	1	0	1	1	0		1	3
1053414	5	3413	205	2	1	0	11	1		1		1	1	0	-.20144243		1	0		0	0	0	0	0	0			0	0	1	1			0		0	3
1053415	5	3413	206	2	1	0	7	1		1		1	1	0	-.08683055	0	1	0		0	0	0	0	0	0			0	0	1	1			0		0	3
1053423	5	3414	434	2	3	0	11	2		1		1	0	0	-.20144243		1	0		0	0	0	0	0	0			0	0	1	0			0		0	3
48606	5	3423	202	2	3	0	13	2		1		1	1	0	-.25663946		1	0		0	0	0	0	0	0			1	1	1	0	0		0		0	4
48607	5	3423	203	2	3	0	11	1		1		1	1	0	-.56160388		1	0		0	0	0	0	0	0			0	0	1	0			0
48608	5	3423	204	2	3	0	7	1		1		1	1	0	-.20144243	0				0	0	0	0	0	0			0	0	1	0			0
207233	5	3479	504	2	3	0	4	2				1	1	1		0	0	0	0		0	0	0	0	0			1	1	1	0			0		0	3
48754	5	3486	203	2	0	0	6	2		1		1	1	0	-2.106e-16	1	1	0		0	0	0	0	0	0			0	0	1	1	0		0		0	3
201397	5	4002	303	2	3	0	4	2				1	1	0		0	0	0	0		0	0	0	0	0			0	0	1	1	0		0		0	3
216966	5	4003	303	2	0	0	4	2				1	1	0		0	0	0	0		0	0	0	0	0			0	0	1	0	0		0		0	3
217305	5	4013	303	2	3	0	9	1		1		1	1	0	1.0101071	0	0	0		0	0	0	0	0	0			1	1	1	0			0
217404	5	4020	304	2	3	0	9	1		1		1	0	0	-.56160388	0	0	0		0	0	0	0	0	0			0	0	1	0		0	0		1	1
217403	5	4020	303	2	3	0	13	1		1		1	0	0	-.51893057		0	0		0	0	0	0	0	0			0	0	1	0		0	0		1	1
217324	5	4048	303	2	3	0	9	1		1		1	0	0	-.56160388	0	0	0		0	0	0	0	0	0			0	0	1	0	0		0		0	3
217327	5	4048	306	2	3	0	6	2		1		1	0	0	-2.106e-16	0	0	0		0	0	0	0	0	0			0	0	1	0	0		0		0	3
217325	5	4048	304	2	3	0	12	2		1		1	0	0	-.54408673		0	0		0	0	0	0	0	0			0	0	1	0	0		0		0	3
218003	5	4092	304	2	4	0	10	2		1		1	1	0	.01637949	0	0	0		0	0	0	0	0	0			1	1	1	0	0	0	0	0	1	3
217932	5	4098	305	2	4	0	5	1				1	1	0		0	0	0	0		0	0	0	0	0			0	0	1	1	0		0		0	1
217930	5	4098	303	2	4	0	12	2		1		1	1	0	.8089966		0	0		0	0	0	0	0	0			0	0	1	0	0		0		0	1
217931	5	4098	304	2	4	0	8	2		1		1	1	0	.49792923	0	0	0		0	0	0	0	0	0			0	0	1	0	0		0		0	1
207421	5	4119	501	2	2	0	6	1		0		1	1	0	-2.106e-16	1	1	0		0	0	0	0	0	0			0	0	1	0			0		0	3
217950	5	4119	304	2	2	0	12	1		1		1	1	0	-.56160388		1	0		0	0	0	0	0	0			0	0	1	0			0		0	3
217701	5	4142	303	2	4	0	6	1		1		1	1	0	-2.106e-16	1	1	1		0	0	0	0	0	0			0	0	1	0	0		0		0	1
217825	5	4151	302	2	3	0	10	1		1		1	1	0	-.20144243	0	1	0		0	0	0	0	0	0			1	1	1	1	0		0		0	1
217826	5	4151	303	2	3	0	14	2		1		1	1	0	-.30880516		0	0		0	0	0	0	0	0			0	0	1	0	0		0		0	1
217859	5	4152	306	2	3	0	9	1		1		1	1	0	-.08902664	0	1	0		0	0	0	0	0	0			0	0	1	1	0		0		0	4
217364	5	4182	304	2	1	0	10	1		1		1	1	0	-.56160388	0	0	0		0	0	0	0	0	0			0	0	1	0	1	1	0		1	4
217296	5	4198	303	2	0	0	14	2		1		1	0	0	-.34833004		1	0		0	0	0	0	0	0			1	1	1	0			0
1053653	5	4198	431	2	0	0	5	2				1	1	0		0	1	0	0		0	0	0	0	0			0	0	1
207926	5	4220	503	2	1	0	6	1		1		1	1	0	-2.106e-16	0	0	0		0	0	0	0	0	0			0	0	1	1	0		0		0	4
207925	5	4220	502	2	1	0	12	1		1		1	1	0	-.00768753		1	0		0	0	0	0	0	0			0	0	1	0	0		0		0	4
217822	5	4222	308	2	1	0	4	1				1	0	1		0	0	0	0		0	0	0	0	0			1	1	1	0	0		0		0	1
217821	5	4222	307	2	1	0	7	1		1		1	0	0	-.20144243	0	1	0		0	0	0	0	0	0			0	0	1	1	0		0		0	1
217848	5	4224	305	2	4	0	11	1		1		1	1	0	-.20144243		1	0		0	0	0	0	0	0			1	1	1	0			0
217849	5	4224	306	2	4	0	8	2		1		1	1	0	.36497438	0	1	0		0	0	0	0	0	0			0	0	1	0		0	0		1	3
217172	5	4244	304	2	3	0	4	2				1	1	1		0	0	0	0		0	0	0	0	0			1	1	1	0	0		0		0	1
217170	5	4244	302	2	3	0	12	2		1		1	1	0	-.56160388		0	1		0	0	0	0	0	0			0	0	1	0	0		0		0	1
217171	5	4244	303	2	3	0	8	2		1		1	1	1	-.56160388	0	0	0		0	0	0	0	0	0			0	0	1	0	0		0		0	1
1053683	5	4248	431	2	0	0	14	2		1		1	1	0	-.42973677		0	0		0	0	0	0	0	0			0	0	1	0		0	0		1	1
1053685	5	4249	431	2	3	0	8	1		1		1	0	0	.47370789	0	0	0		0	0	0	0	0	0			0	0	1	0	0		0		0	1
1053691	5	4269	431	2	3	0	2	1				1	1	1		0	1	0	0		0	0	0	0	0			0	0	1	1	0		0		0	1
217181	5	4269	304	2	3	0	8	2		1		1	1	0	-.23625991	1	0	1		0	0	0	0	0	0			0	0	1	0	0		0		0	1
217180	5	4269	303	2	3	0	11	1		1		1	1	1	-.1632466		0	0		0	0	0	0	0	0			1	1	1	0	0		0		0	1
217679	5	4328	306	2	3	0	9	2		1		1	1	0	-.20144243	0	1	0		0	0	0	0	0	0			0	0	1	0	0		0		0	3
217678	5	4328	305	2	3	0	11	2		1		1	1	0	-.20144243		1	0		0	0	0	0	0	0			0	0	1	0	0		0		0	3
207599	5	4332	503	2	2	0	7	1		1		1	1	0	-.30664074	0	0			0	0	0	0	0	0			0	0	1	0	0	0	0		1	1
217773	5	4387	302	2	3	0	5	2				1	1	0		0	1	0	0		0	0	0	0	0			0	0	1	1	0		0		0	1
1053783	5	6000	433	2	3	0	8	2		1		1	1	0	-.20144243	0	0	0		0	0	0	0	0	0			0	0	1	1	0	0	0		1	3
1053782	5	6000	432	2	3	0	14	1		1		1	1	1	.30483914		1	0		0	0	0	0	0	0			0	0	1	1	0	0	0		1	3
1053806	5	6008	431	2	3	0	7	1		1		1	1	0	-.11142862	0	1	0		0	0	0	0	0	0			1	1	1	0	0		0		0	1
1053807	5	6008	432	2	3	0	3	1				1	1	0		0	0	0	0		0	0	0	0	0			0	0	1	1	0		0		0	1
1053872	5	6022	432	2	0	0	3	1				1	1	0		0	0	0	0		0	0	0	0	0			0	0	1	0		0	0		1	1
1053972	5	6040	431	2	3	0	11	1		1		1	1	0	-.20144243		0	0		0	0	0	0	0	0			0	0	1	0	0		0		0	3
1053973	5	6040	432	2	3	0	4	2				1	1	0		0	1	0	0		0	0	0	0	0			1	1	1		0				0	3
1054040	5	6053	431	2	0	0	5	1				1	1	0		0	1	0	0		0	0	0	0	0			1	1	1	1	0		0		0	1
1054047	5	6055	431	2	2	0	2	2				1	1	0		1	0	1	1		0	0	0	0	0			0	0	1	0			0		0	1
1054203	5	6085	435	2	1	0	2	2				1	1	0		0	1	0	0		0	0	0	0	0				1	1		0		0		0	1
1054202	5	6085	433	2	1	0	5	1				1	1	0		0	0	0	0		0	0	0	0	0			0	0	1	1	0		0		0	1
1054208	5	6086	431	2	1	0	5	2				1	1	0		0	1	0	0		0	0	0	0	0			0	0	1	0	0		0		0	4
1054248	5	6096	431	2	1	0	4	1				1	1	0		0					0	0	0	0	0			1	1	1	1	0		0		0	4
1054250	5	6096	433	2	1	0	12	2		1		1	1	0	-.18392529		1	0		0	0	0	0	0	0			1	1	1		0				0	4
207293	5	6113	502	2	3	0	2	1				1	1	0		0	0	0	0		0	0	0	0	0			1	1	1	0			0		0	1
1054331	5	6115	432	2	1	0	9	2		1		1	0	0	.8258618	0	0	0		0	0	0	0	0	0			1	1	1	0	0		0		0	3
1054330	5	6115	431	2	1	0	12	2		1		1	0	0	-.54408673		0	0		0	0	0	0	0	0			1	1	1	0	0		0		0	3
1054422	5	6134	431	2	0	0	7	2		1		1	0	0	-.06125891	0	0	0		0	0	0	0	0	0			1	1	1	0	0		0		0	1
1054471	5	6147	431	2	0	0	7	1		1		1	1	0	.15214325	0	0	0		0	0	0	0	0	0			0	0	1	0			0		0	3
1054472	5	6147	432	2	0	0	2	1				1	1	0		0	0	1	0		0	0	0	0	0			0	0	1	0			0
1054482	5	6150	431	2	4	0	2	1				1	1	0		0	1		0		0	0	0	0	0			1	1	1	1	0		0		0	3
1054483	5	6150	432	2	4	0	6	1		1		1	1	0	-2.106e-16	0	1	0		0	0	0	0	0	0			0	0	1	0	0		0		0	3
1054523	5	6160	434	2	4	0	4	1				1	1	0		0	0	0	0		0	0	0	0	0			1	1	1	0	0		0		0	1
1054521	5	6160	432	2	4	0	14	1		1		1	1	0	.61811871		1	0		0	0	0	0	0	0			1	1	1	0	0		0		0	1
208068	5	6168	503	2	3	0	4	2				1	1	0		0	0	1			0	0	0	0	0			0	0	1	0			0		0	3
208067	5	6168	502	2	3	0	11	2		1		1	0	0	-.18392529		1	0		0	0	0	0	0	0			1	1	1	0	1	1	0		1	3
1054591	5	6174	433	2	3	0	10	2		1		1	1	0	1.012831	0	0	0		0	0	0	0	0	0			0	0	1	0			0		0	3
1054589	5	6174	431	2	3	0	13	2		1		1	1	0	.26637496		0	0		0	0	0	0	0	0			1	1	1	0			0		0	3
1054596	5	6175	432	2	4	0	10	2		1		1	1	0	-.11142862	0	0	0		0	0	0	0	0	0			0	0	1	1	0		0		0	3
1054720	5	6200	433	2	0	0	8	2		1		1	1	0	.680162	0	0	0		0	0	0	0	0	0			1	1	1	0	0		0		0	3
1054718	5	6200	431	2	0	0	5	1				1	1	0			0	0			0	0	0	0	0			1	1	1	0	0		0		0	3
1054734	5	6203	431	2	0	0	5	2				1	1	0		0	0	0	0		0	0	0	0	0			1	1	1	0	0		0		0	3
1054781	5	6216	432	2	4	0	7	2		1		1	1	0	-.00496362	0	0	0		0	0	0	0	0	0			0	0	1	1			0
1054782	5	6216	433	2	4	0	2	2				1	1	0		0	0	0	0		0	0	0	0	0			1	1	1	1			0
1054780	5	6216	431	2	4	0	11	1		1		1	1	0	-.00768753		0	0		0	0	0	0	0	0			1	1	1	1			0
207383	5	7028	504	2	3	0	11	1		1		1	1	0	-.00768753		0	0		0	0	0	0	0	0			0	0	1	0	0		0		0	4
207384	5	7028	505	2	3	0	9	1		1		1	1	0	-.07092347	0	0	0		0	0	0	0	0	0			0	0	1	0	0		0		0	4
207463	5	7030	503	2	3	0	5	2				1	1	0		0	0	0	0		0	0	0	0	0			1	1	1	0	0		0		0	1
207343	5	7031	503	2	4	0	4	2				1	1	0		0	1	0	0		0	0	0	0	0			0	0	1	0	0		0		0	1
302304	5	7040	503	2	3	0	3	1				1	1	0		1	0	1	1		0	0	0	0	0			0	0	1	1		0	0		1	1
207467	5	7044	503	2	1	0	11	1		1		1	1	0	-.56160388		0	0		0	0	0	0	0	0			0	0	1	0	0		0		0	4
207469	5	7044	505	2	1	0	3	2				1	1	0		0	0	0	0		0	0	0	0	0			0	0	1	1	0		0		0	4
207468	5	7044	504	2	1	0	6	1		1		1	1	0	-2.106e-16	0	0	0		0	0	0	0	0	0			0	0	1	1	0		0		0	4
207472	5	7046	503	2	3	0	11	2		1		1	0	0	-.20144243		1	0		0	0	0	0	0	0			1	1	1	0	0		0		0	1
207473	5	7046	504	2	3	0	10	1		1		1	0	0	-.20144243	1	1	0		0	0	0	0	0	0			0	0	1	0	0		0		0	1
207356	5	7052	505	2	4	0	3	1				1	1	0		0	0	0	0		0	0	0	0	0			0	0	1	1	0		0		0	1
207406	5	7060	503	2	3	0	3	2				1	1	0		0	0	1	0		0	0	0	0	0			1	1	1	0			0		0	3
207608	5	7077	503	2	2	0	2	2				1	1	0		0	0	0	0		0	0	0	0	0			0	0	1	0	0		0		0	3
207612	5	7078	504	2	3	0	6	2		0		1	1	0	-2.106e-16	0	0	0		0	0	0	0	0	0			0	0	1	0			0		0	3
207547	5	7080	503	2	3	0	3	1				1	1	0		1	1	1	1		0	0	0	0	0			0	0	1	0	0		0		0	3
208028	5	7086	503	2	4	0	10	1		1		1	1	0	-.44086229	0	0	0		0	0	0	0	0	0			0	0	1	0	0		0		0	1
208030	5	7086	505	2	4	0	7	1		1		1	1	0	.58877795	0	0	0		0	0	0	0	0	0			0	0	1	1	0		0		0	1
208029	5	7086	504	2	4	0	5	1				1	1	0		0	0	0	0		0	0	0	0	0			0	0	1	1	0		0		0	1
207854	5	7089	502	2	3	0	11	1		1		1	1	0	-.54408673		0	0		0	0	0	0	0	0			1	1	1	0	1	1	0		1	1
207683	5	7092	503	2	3	0	4	2				1	1	0		0	0	0	0		0	0	0	0	0			0	0	1	0	0		0		0	3
207622	5	7093	503	2	3	0	7	1		1		1	0	0	-.56160388	0	0	0		0	0	0	0	0	0			0	0	1	0	1	1	0		1	3
207626	5	7095	503	2	4	0	11	1		1		1	1	0	.16016977		0	0		0	0	0	0	0	0			0	0	1	0	0		0		0	2
23883	5	859	8	2	2	0	13	2		1		1	1	0	-.1203661		1	0		0	0	0	0	0	0			1	1	1				0
1052760	5	628	432	2	3	0	6	1		1		1	1	0	-2.106e-16	0	0	0		0	0	0	0	0	0			0	0	1	0			0
1054619	5	6181	431	2	3	0	10	1		1		0	1	0	.08232628	0	0	0		0	0	0	0	0	0			0	0	1
207357	5	7052	506	2	4	0	7	2		1		1	1	0	.7615011	0	0	1		0	0	0	0	0	0			1	1	1				0
1052865	5	720	432	2	1	0	6	2		1		1	0	0	-2.106e-16	0	0	0		0	0	0	0	0	0			0	0	1	0			0
1052837	5	689	431	2	0	0	12	2		1		1	0	0	.62642961		0	0		0	0	0	0	0	0			0	0	1
1054817	5	6223	432	2	3	0	13	2		0		0	1	0	-.32555687		1	0		0	0	0	0	0	0			0	0	1	0			0
1052695	5	556	431	2	4	0	5	2				1	1	0		0	0				0	0	0	0	0			0	0	1	1			0
1053394	5	3403	431	2	3	0	13	2		1		1	1	0	-.24415014		0	0		0	0	0	0	0	0			0	0	1	0			0
1052696	5	556	432	2	4	0	2	1				1	1	0		0	0	1	1		0	0	0	0	0			0	0	1	0			0
47175	5	1070	105	2	3	0	13	2		1		0	1	0	-.51893057		1	0		0	0	0	0	0	0			0	0	1	0			0
217245	5	4196	304	2	3	0	10	2		1		1	0	0	-.56160388	0	0	0		0	0	0	0	0	0			0	0	1	0			0
207517	5	6040	501	2	3	0	5	1				1	1	0		0	1	0	0		0	0	0	0	0			0	0	1
207502	5	4254	501	2	4	1	5	2				1	1	0		0		0	0		0		0	0	1	1	1	1	1	1
46746	5	628	204	2	3	0	8	2		1		1	1	0	-.0240945	0	0	0		0	0	0	0	0				1	1	1	0			0
207458	5	6085	501	2	1	0	4	1				1	1	0			0				0	0	0	0	0			0	0	1
1053186	5	3237	431	2	3	0	4	2				1		0		0	0	0	0		0	0	0	0	0			0	0	1	0			0
23167	5	720	7	2	1	0	13	1		1		1		0	-.08458253		0	0		0	0	0	0	0	0			1	1	1	0			0
1054392	5	6127	403	2	2	0	14	1		1		0	0	0	-.08458253		1	0		0	0	0	0	0	0			0	0	1	0			0
47176	5	1070	106	2	3	0	11	1		1		0	1	0	-.56160388		1	0		0	0	0	0	0	0			0	0	1	0			0
208066	5	6168	501	2	3	0	11	1		1		1	0	0	.15214325		0	0		0	0	0	0	0	0			1	1	1
216775	5	547	301	2	1	0	8	2		1		1	1	0	.15486716	0	0	0		0	0	0	0	0	0			0	0	1	0			0
22771	5	633	4	2	4	0	11	1		1		0	0	0	-.11142862		1	0		0	0	0	0	0	0			1	1	1	0			0
1053028	5	851	432	2	3	0	8	2		1		1	1	0	-.04161165	0	0	0		0	0	0	0	0	0			1	1	1	0			0
208150	5	4002	501	2	3	0	8	2		1		1	0	0	-.04161165	0	0	0		0	0	0	0	0	0			0	0	1	0			0
1052634	5	463	431	2	3	0	4	2				1	1	0		0	0	0	0		0	0	0	0	0			0	0	1	0				0
1054490	5	6152	431	2	3	0	5	1				1	1	0		0	0	0	0		0	0	0	0	0			0	0	1	0			0
207556	5	6106	501	2	3	0	12	1		1		1	1	0	.72433669		1	0		0	0	0	0	0	0			0	0	1	0			0
216547	5	689	302	2	0	0	7	2		1		0	1	0	.32230513	0	0	0		0	0	0	0	0	0			0	0	1	0			0
207500	5	4269	501	2	3	0	14	1		0		1	0	0	1.2331902		1	0		0	0	0	0	0	0			0	0	1
1054201	5	6085	432	2	1	0	8	1		1		1	1	0	-.20144243	0	1	0		0	0	0	0	0	0			0	0	1
207231	5	3479	502	2	3	0	11	1		1		1	1	0	-.00768753		1	0		0	0	0	0	0	0			0	0	1	0			0
216786	5	720	302	2	1	0	11	2		1		0		0	-.20144243		0	0		0	0	0	0	0	0			1	1	1	0			0
46468	5	192	202	2	3	0	6	1		1		1	1	0	-2.106e-16	0	0	0		0	0	0	0	0	0			1	1	1	0			0
1053281	5	3328	431	2	4	0	9	1		1		0	0	0	.35659117	0	0	0		0	0	0	0	0	0			1	1	1
207232	5	3479	503	2	3	0	8	1		1		1	1	0	.60167032	0	0	0		0	0	0	0	0	0			0	0	1	0			0
1052838	5	689	432	2	0	0	11	2		1		0		0	-.04161165		0	0		0	0	0	0	0	0			0	0	1	0			0
1054321	5	6113	433	2	3	0	7	2		1		1	0	0	-.56160388	0	0	0		0	0	0	0	0	0			0	0	1	0			0
216546	5	689	301	2	0	0	10	1		1		0	1	0	-.1434513	1	1	0		0	0	0	0	0	0			0	0	1	0			0
46694	5	553	203	2	3	0	9	2		1		0	0	0	1.2876034	0	0	0		0	0	0	0	0	1	0		1	1	1	0			0
216655	5	782	304	2	3	1	10	1		1		0	0	0	.60167032	0	0	0		0	0	0	0	0	1	1	1	0	0	1				0
217868	5	4227	306	2	3	0	3	1				1	1	0		0	0	0	0		0	0	0	0	1	0			1	1	1			0
1053689	5	4254	431	2	4	0	10	2		1		1	0	0	-.20144243	0	1	0		0	0	0	0	0	0			0	0	1
207987	5	4098	501	2	4	0	8	2		1		1	1	0	.36682512	0	0	0		0	0	1	0	0	0			1	1	1	1			0
1054655	5	6188	432	2	3	0	13	1		1		0	0	0	-.08458253		1	0		0	0	0	0	0	0			0	0	1	0			0
207828	5	705	501	2	1	0	3	1				1	1	0		0	0	0	0		0	0	0	0	0			0	0	1	0			0
1054037	5	6052	431	2	3	0	10	2		1		1	1	0	-.20144243	0	1	0		0	0	0	0	0	0			0	0	1
46705	5	566	203	2	3	0	14	1		1		1	1	0	-.51893057					0	0	0	0	0	0			0	0	1	0			0
1053029	5	851	433	2	3	0	8	2		1		1	1	0	-.56160388	0	0	0		0	0	0	0	0	0			1	1	1	0			0
46852	5	743	201	2	3	0	10	2		1		0	0	0	-.20144243	0	1	0		0	0	0	0	0	0			0	0	1	0			0
46697	5	556	201	2	4	0	11	1		1		1	0	0	-.00768753		1	0		0	0	0	0	0	0			0	0	1	0			0
207474	5	7046	505	2	3	0	8	1		1		1	0	0	-.20144243	0	1	0		0	0	0	0	0	0			0	0	1	0			0
207877	5	676	501	2	4	1	13	2		1		0	0	0	.07322889		0	0		0	0	0	0	0	0			1	1	1	0			0
217447	5	3050	301	2	4	0	6	2		1		1	1	0	-2.106e-16	1	0	1		0	0	0	0	0	1	0		0	0	1	0			0
216654	5	782	303	2	3	0	8	1		1		0	0	0	.60167032	0	0	0		0	0	0	0	0	0			0	0	1	0			0
207557	5	6106	502	2	3	0	12	2		1		1	1	0	-.0240945		1	1		0	0	0	0	0	0			1	1	1
46745	5	628	203	2	3	0	9	2		1		1	1	0	-.09391148	0	0	0		0	0	0	0	0	0			0	0	1	0			0
46979	5	859	102	2	2	0	10	1		1		1	1	0	-.00768753	0	0	0		0	0	0	0	0	0			1	1	1				0
46706	5	566	204	2	3	0	14	2		1		1	1	0	-.30880516		0	0		0	0	0	0	0	0			0	0	1	0			0
207386	5	7028	507	2	3	0	12	2		1		1	1	0	-.00433429		1	0		0	0	0	0	0	0			0	0	1	0			0
208014	5	859	501	2	2	0	10	1		1		1	0	0	.19963875	0	1	0		0	0	0	0	0	0			1	1	1
207930	5	853	501	2	1	0	10	2		1		0	0	0	.15214325	0	0	0		0	0	0	0	0	0			1	1	1	0			0
216949	5	3395	301	2	3	0	11	2		1		0	0	0	.1352199		0	0		0	0	0	0	0	0			0	0	1	0			0
46744	5	628	202	2	3	0	11	2		1		1	1	0	-.04161165		0	0		0	0	0	0	0	0			1	1	1	0			0
208087	5	7108	504	2	3	0	3	1				1	1	0		1	1	0	0		0	0	0	0	0			0	0	1	1			0
1054816	5	6223	431	2	3	0	12	1		1		0	1	0	-.00768753		1	0		0	0	0	0	0	0			1	1	1	0			0
207558	5	6106	503	2	3	0	6	1		1		1	1	0	-2.106e-16	0	0	1		0	0	0	0	0	0			1	1	1	0			0
207700	5	4404	501	2	4	0	8	1		1		1		1	-.56160388	0	1	0		0	0	0	0	0	0			0	0	1	0			0
207933	5	853	504	2	1	0	4	1				1	0	0		0	1	0	0		0	0	0	0	0			0	0	1	0			0
1052744	5	610	431	2	3	0	10	1		1		1	1	0	-.56160388	0	0	0		0	0	0	0	0	0			1	1	1	0			0
216633	5	632	301	2	1	0	10	2		1		1	1	0	-.20144243	0	1	0		0	0	0	0	0	0				1	1
208172	6	82	503	2	4	0	4	1				1	1	0		0	0	0	0		0	0	0	0	0			1	1	1	1			0		0	3
218220	6	264	306	2	1	0	11	2		1		1	1	0	-.56160388		0	0		0	0	0	0	0	0			0	0	1	0	0		0		0	3
218219	6	264	305	2	1	0	11	1		1		1	1	0	-.3570015		0	0		0	0	0	0	0	0			0	0	1	0	0		0		0	3
218221	6	264	307	2	1	0	7	2		1		1	1	0	-.56160388	0	0	0		0	0	0	0	0	0			0	0	1	0	0		0		0	3
208415	6	267	501	2	4	0	3	1				1	1	0		0	0	1	1		0	0	0	0	0			0	0	1	1	0	0	0		1	1
48908	6	267	202	2	4	0	7	1		1		1	1	0	.06115107	1	1	1		0	0	0	0	0	0			0	0	1	0	0	0	0		1	1
24535	6	281	7	2	4	0	12	1		1		1	0	0	-.20144243		1	0		0	0	0	0	0	0			0	0	1	1			0		0	1
208863	6	295	501	2	1	0	8	2		0		1	1	0	-.00768753	1	0	1		0	0	0	0	0	0			0	0	1	0			0		0	3
208865	6	295	503	2	1	0	3	2				1	1	0		1	0				0	0	0	0	0			1	1	1	0			0		0	3
218211	6	295	302	2	1	0	10	2		1		1	1	0	-.11142862	1	1	0		0	0	0	0	0	0			0	0	1	0			0		0	3
208866	6	295	504	2	1	0	11	1		1		1	1	0	-.00768753		1	0		0	0	0	0	0	0			1	1	1	0			0		0	3
48960	6	310	202	2	4	0	9	1		1		1	1	0	.5677462	0	0	0		0	0	0	0	0	0			1	1	1	0		0	0		1	1
218270	6	314	301	2	1	0	8	2		1		1	1	0	.93166298	0	0	0		0	0	0	0	0	0			0	0	1	0			0
24703	6	314	5	2	1	0	13	1		1		1	1	0	-.08458253		1	0		0	0	0	0	0	0			0	0	1				0
24922	6	351	4	2	3	0	12	2		1		1	1	0	.85423882		0	0		0	0	0	0	0	0			0	0	1	0		0	0		1	1
48994	6	351	101	2	3	0	10	2		1		1	1	0	-.04161165	0	0	0		0	0	0	0	0	0			0	0	1	0		0	0		1	1
48995	6	351	201	2	3	0	6	2		1		1	1	0	-2.106e-16	0	0	0		0	0	0	0	0	0			0	0	1	0		0	0		1	1
49020	6	382	104	2	4	0	9	2		1		1	1	0	-.20144243	0	0	0		0	0	0	0	0	0			0	0	1	0	0		0		0	1
49019	6	382	103	2	4	0	9	1		1		1	1	0	-.20144243	0	0	0		0	0	0	0	0	0			0	0	1	0	0		0		0	1
208281	6	382	501	2	4	0	4	1				1	1	0		0	0	0	0		0	0	0	0	0			0	0	1	1	0		0		0	1
49035	6	393	201	2	4	0	8	1		1		1	1	0	-.56160388	0	1	0		0	0	0	0	0	0			0	0	1	0			0		0	5
208807	6	421	502	2	1	0	2	2				1	1	0		0	0	1	1		0	0	0	0	0			0	0	1	0			0
218202	6	424	301	2	3	0	8	1		1		1	1	0	.15214325	0	0	0		0	0	0	0	0	0			0	0	1	0			0		0	3
49048	6	424	201	2	3	0	11	1		1		1	1	0	.7615011		0	0		0	0	0	0	0	0			0	0	1	0			0		0	3
25457	6	467	3	2	4	0	13	2		0		1	1	0	-.35966275		1	0		0	0	0	0	0	0			1	1	1	0	0		0		0	3
49098	6	467	104	2	4	0	8	1		1		1	1	0	-.00768753	0	0	0		1	0	0	0	0	0			0	0	1	0	0		0		0	3
49097	6	467	103	2	4	0	12	2		1		1	1	0	.49792923		1	0		0	0	0	0	0	0			0	0	1	0	0		0		0	3
208292	6	467	501	2	4	0	3	1				1	1	0		0					0	0	0	0	0			0	0	1	0	0		0		0	3
49096	6	467	102	2	4	0	13	1		1		1	1	0	.07468529		0	0		0	0	0	1	0	0			1	1	1	0	0		0		0	1
25515	6	481	7	2	4	1	12	1		1		1	1	0	-.00768753		0	0		0	0	0	0	0	1	1	1	1	1	1	1	1	1	1	1	1	1
208242	6	529	501	2	3	0	14	2		1		1	0	0	.61811871		0	0		0	0	0	0	0	0			0	0	1	0	0		0		0	1
219355	6	529	302	2	3	0	4	2				1	1	0		0	0	0	0		0	0	0	0	0			0	0	1	1	0		0		0	1
49186	6	596	201	2	3	0	8	2		1		1	1	0	.5677462	0	0	0		0	0	0	0	0	0			0	0	1	0		0	0		1	4
208522	6	601	501	2	1	0	4	1				1	1	0		0	1	0	0		0	0	0	0	0			0	0	1	0	0		0		0	1
49190	6	601	101	2	1	0	8	1		1		1	1	0	-.44918808	0	0	0		0	0	0	0	0	0			0	0	1	0	0		0		0	1
218493	6	643	302	2	2	0	4	2				1	0	0		0	1	0	0		0	0	0	0	0			0	0	1	0	1	1	0		1	1
218492	6	643	301	2	2	0	6	2		0		1	0	0	-2.106e-16	0	1	0		0	0	0	0	0	0			0	0	1	0	1	1	0		1	1
49222	6	643	101	2	2	0	9	2		1		1	0	0	-.56160388	0	0	0		0	0	0	0	0	0			0	0	1	0	1	1	0		1	1
26180	6	643	2	2	2	0	13	1		1		1	0	0	.47069632		1	0		0	0	0	0	0	0			0	0	1	0	1	1	0		1	1
218531	6	672	301	2	3	0	11	2		1		1	1	0	-.20144243		0	0		0	0	0	0	0	0			0	0	1						0	1
208552	6	2090	501	2	4	0	2	1				1	1	1		0	0	0	0		0	0	0	0	0			0	0	1	1	0		0		0	1
49647	6	2090	203	2	4	0	6	1		1		1	1	0	-2.106e-16	0	0	0		0	0	0	0	0	0			0	0	1	0	0		0		0	1
49664	6	2094	205	2	4	0	10	2		1		1	1	0	.85742296	0	1	0		0	0	0	0	0	0			0	0	1	0	0		0		0	4
218262	6	2094	301	2	4	0	5	1				1	1	0		0	0	0	0		0	0	0	0	0			0	0	1	1	0		0		0	4
49663	6	2094	204	2	4	0	13	2		1		1	1	0	.46535526		1	0		0	0	0	0	0	0			0	0	1	0	0		0		0	4
208731	6	2098	504	2	4	0	6	1		0		1	1	0	-2.106e-16	1	1	0		0	0	0	0	0	0			0	0	1
208730	6	2098	503	2	4	0	10	2		1		1	1	0	-.1421686	0	0	0		0	0	0	0	0	0			0	0	1
208540	6	2099	501	2	4	0	2	1				1	1	0		0	0	0	0		0	0	0	0	0			1	1	1	0	0		0		0	1
49692	6	2099	203	2	4	0	6	1		1		1	1	0	-2.106e-16	0	0	0		0	0	0	0	0	0			0	0	1	0	0		0		0	1
49766	6	2126	203	2	0	0	7	1		1		1	1	0	-.56160388	1	0	1		0	0	0	0	0	0			0	0	1	0	0		0		0	1
208643	6	2126	501	2	0	0	4	2				1	1	0		0	0	0	0		0	0	0	0	0			0	0	1	0	0		0		0	1
218299	6	2136	303	2	0	0	8	1		1		1	0	0	-.20144243	0	1	0		0	0	0	0	0	0			0	0	1						0	3
218298	6	2136	302	2	0	0	11	1		1		1	0	0	-.20144243		0	0		0	0	0	0	0	0			0	0	1						0	3
218297	6	2136	301	2	0	0	14	1		1		1	0	0	-.51893057		1	0		0	0	0	0	0	0			0	0	1	0			0		0	3
218300	6	2136	304	2	0	0	4	2				1	0	0		0	0	0	0		0	0	0	0	0			0	0	1						0	3
208270	6	2136	503	2	0	0	2	1				1	1	0							0	0	0	0	0			0	0	1	0		0	0		1	3
49814	6	2140	204	2	4	0	7	1		1		1	1	0	-.56160388	0	0	0		0	0	0	0	0	0			0	0	1	0	0		0		0	1
49984	6	2190	205	2	0	0	14	2		1		1	1	0	-.08488232		0	0		0	0	0	0	0	0			0	0	1	0		0	0		1	5
218402	6	2198	301	2	1	0	6	1		0		1	1	0	-2.106e-16	1	1	0		0	0	0	0	0	0			0	0	1	0			0		0	1
50024	6	2198	205	2	1	0	10	1		1		1	1	0	-.3570015	1	0	1		0	0	0	0	0	0			0	0	1	0			0		0	1
50023	6	2198	204	2	1	0	12	1		1		1	1	0	-.56160388		0	0		0	0	0	0	0	0			0	0	1	0			0		0	1
208352	6	2208	501	2	3	1	5	2				1	0	0		0	0	0	0		0	0	0	0	1	1	1	1	1	1	0			0			1
50069	6	2208	203	2	3	0	12	1		1		1	0	0	-.56160388		1	0		0	0	0	0	0	0			1	1	1	1			0		0	1
50143	6	2230	203	2	4	0	12	1		1		1	1	0	-.00768753		0	0		0	0	0	0	0	0			0	0	1	0	0		0		0	1
50145	6	2230	205	2	4	0	7	1		0		1	1	0	.53058179	1	1	1		0	0	0	0	0	0			0	0	1	1	0		0		0	1
50157	6	2235	203	2	0	0	9	2		1		1	1	0	-.20144243	0	1	0		0	0	0	0	0	0			0	0	1			0			1	1
218761	6	2235	303	2	0	0	12	1		1		1	1	0	-.20144243		0	0		0	0	0	0	0	0			0	0	1	0		0	0		1	1
50161	6	2236	204	2	1	0	10	1		1		1	1	0	.00982961	0	0	0		0	0	0	0	0	0			1	1	1	1	0		0		0	3
208363	6	2236	501	2	1	0	2	1				1	1	0		0	0	0	0		0	0	0	0	0			1	1	1	1	0		0		0	3
50159	6	2236	202	2	1	0	7	1		1		1	1	0	-.00768753	0	0	0		0	0	0	0	0	0			1	1	1	0	0		0		0	3
218770	6	2236	302	2	1	0	4	1				1	1	0		0	0	0	0		0	0	0	0	0			0	0	1	1	0		0		0	3
208315	6	2243	507	2	4	1	7	1		0		1	1	0	-.20144243	0	0	0		0	0	0	0	0	0			0	0	1	0		0	0		1	1
208314	6	2243	506	2	4	0	4	1				1	1	0		0	0	0	0		0	0	0	0	0			1	1	1	1		0	0		1	1
208313	6	2243	505	2	4	0	12	1		1		1	1	0	.57622527		0	0		0	0	0	0	0	0			0	0	1	0		0	0		1	1
50244	6	2262	204	2	4	0	11	2		1		1	1	0	.54809894		0	0		0	0	0	0	0	0			0	0	1	0		0	0		1	3
50243	6	2262	203	2	4	0	14	2		1		1	1	0	-.34833004		0	0		0	0	0	0	0	0			1	1	1	0		0	0		1	3
50245	6	2262	205	2	4	0	10	1		1		1	1	0	.18879128	0	0	0		0		0	0	0	0				1	1	0		0	0		1	3
50265	6	2266	204	2	3	0	13	2		1		1	1	0	-.41475067		1	0		0	0	0	0	0	0			0	0	1	0	0		0		0	1
50266	6	2266	205	2	3	0	10	2		1		1	1	0	.16299072	1	1	0		0	0	0	0	0	0			0	0	1	0	0		0		0	1
208756	6	2266	502	2	3	0	4	2				1	1	0		1	1	1	1		0	0	0	0	0			0	0	1	0	0		0		0	1
208762	6	2270	504	2	0	0	9	1		1		1	1	0	-.44918808	0	0	0		0	0	0	0	0	0			0	0	1	0			0		0	3
218579	6	4003	303	2	4	0	11	1		1		1	1	0	-.20144243		0	0		0	0	0	0	0	0			0	0	1
218580	6	4003	304	2	4	0	10	1		1		1	1	0	-.20144243	0	0	0		0	0	0	0	0	0			1	1	1
218704	6	4013	303	2	3	0	13	2		1		1	1	0	.48235902		1	0		0	0	0	0	0	0			0	0	1	0	0		0		0	3
218706	6	4013	305	2	3	0	9	1		1		1	1	0	.60167032	0	0	0		0	0	0	0	0	0			0	0	1	0	0		0		0	3
219066	6	4032	303	2	4	0	4	1				1	1	0		0	0	1			0	0	0	0	0			0	0	1	1		0	0		1	3
218743	6	4109	302	2	4	0	9	1		1		1	1	0	.54809894					0	0	0	0	0	1	0		1	1	1	1	0	0	0		1	1
218744	6	4109	303	2	4	0	6	1		1		1	1	0	-2.106e-16	0	1	0		0	0	0	0	0	0			1	1	1	1	0	0	0		1	1
209111	6	4129	502	2	3	0	6	2				1	1	1	-2.106e-16	0	0	0		0	0	0	0	0	0			0	0	1	0	0		0		0	5
209113	6	4129	504	2	3	0	3	1				1	1	1		0	1	0	0		0	0	0	0	0			0	0	1	0	0		0		0	5
219293	6	4201	302	2	1	0	11	2		1		1	0	0	-.56160388		1	0		0	0	0	0	0	0			0	0	1	0	0	0	0		1	1
219295	6	4201	304	2	1	0	5	1				1	0	0		0	0	0	0		0	0	0	0	0			0	0	1	0	0	0	0		1	1
208562	6	4203	502	2	4	0	2	2				1	1	0		0	0	0	0		0	0	0	0	0			0	0	1	0	0		0		0	3
218729	6	4209	305	2	4	0	11	1		1		1	1	0	-.56160388		1	0		0	0	0	0	0	0			1	1	1	0	0		0		0	1
208566	6	4220	502	2	4	0	2	2				1	1	0		0	0	1	0		0	0	0	0	0			0	0	1	0	0		0		0	1
208400	6	5013	502	2	1	0	2	2				1	1	0		0	1	0	0		0	0	0	0	0			0	0	1	0		0	0		1	3
208405	6	5014	505	2	1	0	12	2		1		1	1	0	-.20144243		0	0		0	0	0	0	0	0			0	0	1	0			0		0	1
208404	6	5014	504	2	1	0	9	2		1		1	1	0	-.20144243	1	1	1		0	0	0	0	0	0			0	0	1	0			0		0	1
208414	6	5017	503	2	4	0	3	1				1	1	0		0	1				0	0	0	0	0			1	1	1	0	0		0		0	1
208419	6	5018	503	2	4	0	5	1				1	1	0		0	0	0	0		0	0	0	0	0			0	0	1	0	0		0		0	4
208700	6	5027	505	2	4	0	2	1				1	1	0		0	1	0	0		0	0	0	0	0			0	0	1	1	0		0		0	1
208699	6	5027	504	2	4	0	11	2		1		1	0	0	-.56160388		0	0		0	0	0	0	0	0			0	0	1	0	0		0		0	1
208584	6	5040	504	2	3	0	2	2				1	1	0		0					0	0	0	0	0			0	0	1	0			0		0	4
208726	6	5047	503	2	4	0	5	2				1	1	0		0	0	0	0		0	0	0	0	0			0	0	1	0	0		0		0	1
208765	6	5058	503	2	4	0	3	1				1	1	0		0	0	0	0		0	0	0	0	0			0	0	1	0			0		0	3
208779	6	5061	503	2	3	0	6	2		1		1	1	0	-2.106e-16	0	0	0		0	0	0	0	0	0			0	0	1	1	0		0		0	4
208665	6	2215	502	2	4	0	7	1		0		0		0	.92876798	0	0	0		0	0	0	0	0	0			1	1	1	0			0
49834	6	2148	202	2	4	0	10	2		1		1	1	0	.45619075	0	1	0		0	0	0	0	0	0			0	0	1	0			0
49102	6	467	203	2	4	0	14	2		1		0	1	0	-.34833004		0	0		0	0	0	0	0	0			0	0	1	0			0
208455	6	4261	501	2	1	0	13	1		1		1	1	0	-.04505766		1	0		0	0	0	0	0	0			0	0	1	0			0
208864	6	295	502	2	1	0	5	2				1	1	0		0	0	0	0		0	0	0	0	0			0	0	1	0			0
302313	6	2094	503	2	4	0	11	1		1		1	0	0	.1216053		1	0		0	0	0	0	0	0			0	0	1	0			0
208598	6	484	501	2	1	0	7	2		1		1	1	0	-.56160388	0	0	0		0	0	0	0	0	0			0	0	1	0			0
208600	6	484	503	2	1	0	4	1				1	1	0		0	0	0	0		0	0	0	0	0			0	0	1	0			0
208525	6	601	504	2	1	0	10	2		1		0	1	0	-.44918808	0	0	0		0	0	0	0	0	0			0	0	1	1			0
49953	6	2178	205	2	4	0	11	2		1		0	0	0	.04840216		1	0		0	0	0	0	0	0			0	0	1	0			0
25084	6	384	5	2	4	0	14	1		1		0	0	0	2.01252		1	0		0	0	0	0	0	0			1	1	1	0			0
208456	6	4261	502	2	1	0	14	1		1		0	0	0	-.30880516		1	0		0	0	0	0	0	0			0	0	1	0			0
25911	6	575	4	2	3	0	14	1		1		1	1	0	.15776871		1	0		0	0	0	0	0	0			0	0	1
48939	6	295	203	2	1	0	12	2		1		1	1		-.04161165		1	0		0	0		0	0	0				0
208524	6	601	503	2	1	0	8	2		1		0	1	0	-.56160388	0	0	0		0	0	0	0	0	0			0	0	1	0			0
49835	6	2148	203	2	4	0	10	2		1		1	1	0	.25235635	0	1	0		0	0	0	0	0	0			1	1	1	0			0
48826	6	96	103	2	4	0	13	1		1		0	1	0	-.51893057		0	0		0	0	0	0	0	0			0	0	1	0			0
49103	6	467	204	2	4	0	10	2		1		0	1	0	-.11142862	0	0	0		0	0	0	0	0	0			0	0	1	0			0
50345	7	5	203	3	3	0	14	2		1		1	1	0	-.34833004			0		0	0	0	0	0	0			1	1	1	1	0		0		0	4
209033	7	8	501	3	4	0	7	2		1		1	1	0	-.18392529	0	0	0		0	0	0	0	0	0			0	0	1	1	0		0		0	3
209034	7	8	502	3	4	0	3	2				1	1	0		0	0	0	0		0	0	0	0	0			0	0	1	0	0		0		0	3
1056169	7	29	431	3	4	0	3	2				1	1	0		0	0	0	0		0	0	0	0	0			1	1	1	1			0		0	4
219421	7	69	301	3	1	0	4	1				1	1	0		0	0	0			0	0	0	0	0			0	0	1	0			0		0	4
26551	7	143	5	3	4	0	14	1		1		1	1	0	-.51893057		1	0		0	0	0	0	0	0			0	0	1
26552	7	143	6	3	4	0	11	1		1		1	1	0	-.56160388		1	0		0	0	0	0	0	0			0	0	1
26732	7	185	12	3	4	0	14	1		1		1	0	0	-.51893057		1	0		0	0	0	0	0	0			1	1	1
219389	7	220	305	3	4	0	10	1		1		1	1	0	-.56160388	1	1	0		0	0	0	0	0	0			0	0	1	0			0		0	1
50514	7	237	201	3	0	0	6	2		1		1	1	0	-2.106e-16	1	1	0		0	0	0	0	0	0			0	0	1	0			0		0	5
219447	7	237	301	3	0	0	9	2		1		1	1	0	.45619075	1	1	0		0	0	0	0	0	0			0	0	1	0			0		0	5
208903	7	347	501	3	3	0	9	1		1		1	1	0	-.20144243	0	0	0		0	0	0	0	0	0			0	0	1		0				0	1
27338	7	352	3	3	3	0	13	2		1		1	1	0	.88186622		0	0		1	0	0	0	0	0			1	1	1	1			0		0	3
50571	7	352	201	3	3	0	10	1		1		1	1	0	.1696604	0	0	0		0	0	0	0	0	0			1	1	1	0			0		0	3
27339	7	352	4	3	3	0	11	1		1		1	1	0	.61918746		0	0		0	0	0	0	0	0			1	1	1	0			0		0	3
209120	7	377	501	3	2	0	5	2				1	1	0		0	0	0	0		0	0	0	0	0			0	0	1	0	0	0	0		1	1
50675	7	479	101	3	0	0	10	1		1		1	0	0	1.5511332	0	0	0		0	0	0	0	0	0			1	1	1	0		0	0		1	3
1057246	7	482	432	3	4	0	12	1		1		1	1	0	-.20144243		0	0		0	0	0	0	0	0			0	0	1	0			0
50696	7	516	205	3	1	0	13	1		1		1	0	0	-.51893057		0	0		0	0	0	0	0	0			0	0	1	0	1	1	0		1	4
50698	7	516	207	3	1	0	9	1		1		1	0	0	-.56160388	0	0	0		0	0	0	0	0	0			0	0	1	0	1	1	0		1	4
209260	7	564	502	3	4	0	2	2				1	1	0		0	0		1		0	0	0	0	0			0	0	1	0			0		0	3
28263	7	605	9	3	3	0	12	1		1		1	1	0	-.54408673		0	0		0	0	0	0	0	0			1	1	1	0	0		0		0	3
50768	7	605	201	3	3	0	8	2		1		1	1	0	.04775397	0	0	0		0	0	0	0	0	0			0	0	1	0	0		0		0	3
220113	7	629	302	3	3	0	12	2		1		1	1	0	.47370789		1	0		0	0	0	0	0	0			1	1	1	0			0		0	1
220112	7	629	301	3	3	0	10	2		1		1	1	0	.47370789	0	1	0		0	0	0	0	0	0			0	0	1	0			0		0	1
50816	7	629	206	3	3	0	13	2		1		1	1	0	.55989012		0	0		0	0	0	0	0	0			0	0	1	0			0		0	1
219871	7	641	301	3	1	0	6	2		1		1	0	0	-2.106e-16	0	0	0		0	0	0	0	0	0			0	0	1	0			0		0	3
219872	7	641	302	3	1	0	12	1		1		1	0	0	-.54408673		0	0		0	0	0	0	0	0			0	0	1	0			0		0	3
28469	7	650	6	3	1	0	12	2		1		1	1	0	-.55000178		0	0		0	0	0	0	0	0			1	1	1	0		0	0		1	1
50869	7	683	202	3	3	1	5	2				1	1	1		0	1	0	0		0	0	0	0	0			1	1	1	0		0	0		1	4
1056933	7	683	432	3	3	1	3	1				1	1	0		0					0	0	0	0	0			0	0	1	0		0	0		1	4
219481	7	2048	301	3	3	0	4	1				1	1	0		0	0	0	0		0	0	0	0	0			0	0	1	0	0		0		0	1
51142	7	2048	204	3	3	0	10	1		1		1	1	0	-.20144243	0	1	0		0	0	0	0	0	0			0	0	1		0				0	1
1055147	7	2081	431	3	3	0	13	1		1		1	1	0	-.51893057		0	0		0	0	0	0	0	0			1	1	1	1	1	1	0		1	4
51429	7	2115	203	3		0	12	1		1		1	1	0	.08715863		1	0		0	0	0	0	0	0			0	0	1	1	0		0		0	3
51430	7	2115	204	3		0	6	1		1		1	1	0	-2.106e-16	0	1	0		0	0	0	0	0	0			0	0	1	0	0		0		0	3
219596	7	2115	301	3		0	3	1				1	1	0		0	0	0	0		0	0	0	0	0			0	0	1	1	0		0		0	3
51548	7	2146	203	3	1	0	6	2		1		1	0	0	-2.106e-16	0	0	0		0	0	0	0	0	0			0	0	1	0			0
51550	7	2147	202	3	1	0	10	2		1		1	1	0	-.44918808	0	1	0		0	0	0	0	0	0			0	0	1	0			0		0	1
219802	7	2147	302	3	1	0	5	1				1	1	0		0	0	1	1		0	0	0	0	0			0	0	1	0			0		0	1
219804	7	2149	302	3	2	0	12	2		1		1	0	0	-.20144243		1	0		0	0	0	0	0	0			0	0	1	0	1		0		0	4
208897	7	2149	501	3	2	0	3	1				1	1	0		0	0	0	0		0	0	0	0	1	0		1	1	1	1	1		1	1	0	4
219584	7	2286	301	3	4	0	5	1				1	1	0		0	0	0	0		0	0	0	0	0			1	1	1	1	0		0		0	3
52112	7	2338	204	3	3	0	13	1		1		1	1	0	-.01919664					0	0	0	0	0	0			1	1	1	0	0		0		0	3
52113	7	2338	205	3	3	0	10	1		1		1	1	0	.50682629	0	0	0		0	0	0	0	0	0			0	0	1	0	0		0		0	3
219588	7	2338	301	3	3	0	5	1				1	1	0		0	0	0	0		0	0	0	0	0			0	0	1	0	0		0		0	3
219632	7	3001	304	3	3	0	10	2		1		1	1	0	-.20144243	0	0	0		0	0	0	0	0	0			0	0	1	0	0		0		0	4
219631	7	3001	303	3	3	0	13	1		1		1	1	0	-.51893057		0	0		0	0	0	0	0	0			0	0	1	0	0		0		0	4
219633	7	3001	305	3	3	0	5	2				1	1	0		0	0	0	0		0	0	0	0	0			0	0	1	0	0		0		0	4
219685	7	3007	303	3	4	0	3	2				1	1	1		0	0				0	0	0	0	0			1	1	1	1	1	1	0		1	4
219788	7	3019	303	3	0	0	6	1		0		1	1	0	-2.106e-16	0	0	1		0	0	0	0	0	0			1	1	1	1			0		0	3
1055567	7	3034	431	3	4	0	12	2		1		0	0	0	-.20144243		0	0		0	0	0	0	0	0			0	0	1		1					1
220161	7	3078	306	3	4	0	13	2		1		1	1	0	-.51893057		0	0		0	0	0	0	0	0			0	0	1	0	0		0		0	1
220132	7	3126	303	3	4	0	6	2		1		1	1	0	-2.106e-16	1	1	1		0	0	0	0	0	0			0	0	1	0			0		0	1
1058101	7	3170	432	3	3	0	2	1				1	1	0		0	0	1	1		0	0	0	0	0			0	0	1	0	1	1	0		1	1
220470	7	3179	303	3	1	0	9	2		1		1	1	0	-.43167094	1	1	0		0	0	0	0	0	0			0	0	1	0	0		0		0	5
220799	7	3202	304	3	4	0	9	2		1		1	1	0	-.56160388	1	1	0		0	0	0	0	0	0			1	1	1	0	0		0		0	5
220798	7	3202	303	3	4	0	14	1		1		1	1	0	-.51893057		1	0		0	0	0	0	0	0			1	1	1		0				0	5
220539	7	3212	302	3	4	0	5	2				1	1	0		0	0	0	0		0	0	0	0	0			1	1	1	1			0		0	1
209032	7	3212	501	3	4	0	10	2		1		1	1	1	-.20144243	1	1	0		0	0	0	0	0	0			1	1	1
219897	7	3231	303	3	4	0	10	2		1		1	1	0	-.20144243	0	1	0		0	0	0	0	0	0			1	1	1	1		0	0		1	1
219898	7	3231	304	3	4	0	7	1		1		1	1	0	-.20144243	0	0	0		0	0	0	0	0	0			0	0	1	1		0	0		1	1
220568	7	3259	302	3	0	0	10	1		1		1	0	0	.12391044	0	0	0		0	0	0	0	0	0			0	0	1	0		0	0		1	3
209161	7	3259	501	3	0	0	12	2		1		1	0	0	1.2859802					0	0	0	0	0	0			0	0	1	0		0	0		1	3
220569	7	3259	303	3	0	0	7	1		1		1	0	0	-.56160388	0	0	0		0	0	0	0	0	0			0	0	1	0		0	0		1	3
202511	7	3308	303	3	3	0	3	2				1	1	0		0	0	0	0			0	0	0	0				0	1	0	0		0		0	3
300314	7	3308	501	3	3	0	11	2		1		1	1	0	-.22706856		1	0		0	0	0	0	0	0			0	0	1	0	0		0		0	3
202512	7	3308	304	3	3	0	6	2		1		1	1	0	-2.106e-16	0	0	0		0	0	0	0	0	0			0	0	1	0	1	1	0		1	3
220011	7	3336	303	3	1	0	7	1		1		1	1	0	.45619075	1	0	1		0	0	0	0	0	0			0	0	1	0	0		0		0	3
220012	7	3336	304	3	1	0	3	1				1	1	0		0	0	0	0		0	0	0	0	0			0	0	1	0	0		0		0	3
220624	7	3367	304	3	0	0	13	2		1		1	1	0	-.08488232		0	0		0	0	0	0	0	0			1	1	1	0			0
220626	7	3367	306	3	0	0	10	2		1		1	1	0	.40791542	0	0	0		0	0	0	0	0	0			1	1	1	0			0
220721	7	3370	302	3	0	0	9	2		1		1	0	0	.11497884	0	0	0		0	0	0	0	0	0			1	1	1	0	1	1	0		1	3
301153	7	3370	502	3	0	0	2	1				1	1	0		0	0	0	0		0	0	0	0	1	0		1	1	1	0			1	1
1055571	7	3383	431	3	2	0	4	2				1	0	0		0	0	0	0		0	0	0	0	0			1	1	1	0			0		0	3
221059	7	3437	302	3	0	0	11	1		1		1		0	.00982961		1	0		0	0	0	0	0	0			0	0	1	0		0	0		1	1
221060	7	3437	303	3	0	1	5	2				1		0		0	0	0	0		0	0	0	0	0			1	1	1	0		0	0		1	1
221161	7	3466	305	3	4	0	7	2		1		1	1	0	.57693234	0	0	0		0	0	0	0	0	0			1	1	1	0			0		0	3
221160	7	3466	304	3	4	0	11	1		1		1	1	0	-.42248686		0	0		0	0	0	0	0	0			1	1	1	0			0		0	3
1057349	7	3478	431	3	4	0	2	1				1	1	0		0	0	0	0		0	0	0	0	0			0	0	1	1	0		0		0	4
1045740	7	3488	303	3	3	0	3	1				1	1	0		0	0	0	0		0	0	0	0	0			1	1	1	0	0		0		0	5
209136	7	3503	504	3	0	0	2	1				1	1	0		0	0	1	1		0	0	0	0	0			1	1	1	0	0		0		0	3
209135	7	3503	503	3	0	0	5	2				1	1	0		0	0	0	0		0	0	0	0	0			1	1	1	0	0		0		0	3
1055506	7	6025	431	3	0	0	3	1				1	1	0		0	0	0	0		0	0	0	0	0			0	0	1	1	0		0		0	3
1056126	7	6033	431	3	0	0	2	2				1	1	0		0		0	0		0	0	0	0	0			1	1	1	1	0		0		0	4
300153	7	6104	502	3	0	0	6	2		0		1	1	0	-2.106e-16	0	0	0		0	0	0	0	0	0			1	1	1	1	0		0		0	1
300157	7	6104	506	3	0	0	13	1		1		1	1	0	.64192663		1	0		0	0	0	0	0	0			1	1	1	0	0		0		0	1
1055103	7	6106	431	3	0	0	6	1		1		1	1	0	-2.106e-16	0	0	0		0	0	0	0	0	0			0	0	1	0		0	0		1	3
1057451	7	6118	433	3	0	0	3	1				1	1	0		0	0	0	0		0	0	0	0	0			0	0	1	0		0	0		1	5
1058043	7	6118	431	3	0	0	12	1		1		1	1	0	.24150888		0	0		0	0	0	0	0	0			0	0	1	0		0	0		1	5
1056233	7	6118	432	3	0	0	9	1		1		1	1	0	-.18392529	0	0	0		0	0	0	0	0	0			0	0	1	0		0	0		1	5
1057008	7	6156	431	3	0	0	14	1		1		1	0	0	.37817912		0	0		0	1	0	0	0	0			1	1	1	0			0		0	3
1057869	7	6156	432	3	0	0	10	2		1		1	1	0	.42543256	0	0	0		0	0	0	0	0	0			1	1	1	0	1		0		0	3
1057981	7	6156	433	3	0	0	4	2				1	1	0		0	0	1	1		0	0	0	0	1	1	1	1	1	1	1	1		0		0	3
1055543	7	6161	431	3	0	0	5	1				1	1	0		0	0	0			0	0	0	0	0			1	1	1	0	0		0		0	3
1055663	7	6163	434	3	3	0	5	2				1	0	0		0	0	0	0		0	0	0	0	1	0		0	0	1	1	1	1	0		1	1
1056598	7	6163	433	3	3	0	11	1		1		1	0	0	-.42248686		1	0		0	0	0	0	0	0			0	0	1	0	1	1	0		1	1
1057959	7	6173	432	3	0	0	9	2		1		1	0	0	-.11142862	0	0	0		0	0	0	0	0	0			0	0	1	0			0		0	3
1055318	7	6174	431	3	0	0	7	1		1		1	1	0	.60167032	0	0	0		0	0	0	0	0	0			1	1	1	0	0		0		0	4
1056168	7	6202	431	3	1	0	8	2		1		1	1	0	.76422501	0	0	0		0	0	0	0	0	0			0	0	1	0	0		0		0	1
1056972	7	6202	432	3	1	0	10	2		1		1	1	0	.5677462	0	0	0		0	0	0	0	0	0			1	1	1	0	0		0		0	1
1057913	7	6205	431	3	0	0	8	2		1		1	0	0	.40791542	0	0	0		0	0	0	0	0	0			1	1	1	0		0	0		1	3
1056788	7	6205	432	3	0	0	5	2				1	0	0		0	0	0			0	0	0	0	0			1	1	1	0		0	0		1	3
1057131	7	6222	432	3	1	0	13	1		1		1	1	0	.3081051		1	0		0	0	0	0	0	0			1	1	1	0			0		0	4
1056921	7	6222	433	3	1	0	10	2		1		1	1	0	.40791542	0	0	0		0	0	0	0	0	0			0	0	1	0			0		0	4
1055174	7	6224	431	3	0	0	4	1				1	1	0		0	0	1	1		0	0	0	0	0			0	0	1	1	0		0		0	1
1057868	7	6231	432	3	0	0	6	1		1		1	1	0	-2.106e-16	0	0	0		0	0	0	0	0	0			1	1	1	1	0		0		0	3
1057861	7	6231	433	3	0	0	2	2				1	1	0		0	0	1	0		0	0	0	0	0			1	1	1	1	0		0		0	3
1055496	7	6241	431	3	3	0	5	2				1	1	0		0	1	0	0		0	0	0	0	0			0	0	1	0	0		0		0	3
1055099	7	6274	432	3	1	0	3	1				1	0	0		1	1	0	0		0	0	0	0	0			1	1	1	0		0	0		1	3
1055849	7	6274	431	3	1	1	6	2		1		1	0	0	-2.106e-16	0	0	0		0	0	0	0	0	0			0	0	1	0		0	0		1	3
300163	7	6276	501	3	3	0	8	1		1		1	0	0	.08232628	0	0	0		0	0	0	0	0	0			0	0	1	0	0	0	0		1	3
1057077	7	6338	432	3	1	0	4	1				1	0	0		0	0	0	0		0	0	0	0	0			0	0	1	0	0		0		0	3
1055674	7	6340	431	3	1	1	4	1				1	0	0		0	0	0	0		0	0	0	0	0			1	1	1	0	1	1	0		1	4
1056734	7	6345	433	3	0	0	5	1				1	1	0		0	0	0	0		0	0	0	0	0			0	0	1	0			0		0	3
1056843	7	6345	432	3	0	0	11	2		1		1	1	0	-.20144243		0	0		0	0	0	0	0	0			1	1	1	0			0		0	3
1056298	7	6347	432	3	0	0	11	2		1		1	1	0	-.56160388		0	0		0	0	0	0	0	0			0	0	1	0		0	0		1	5
1057755	7	6347	433	3	0	0	8	1		1		1	1	0	-.56160388	1	0	1		0	0	0	0	0	0			0	0	1	0		0	0		1	5
209056	7	6362	501	3	1	0	2	2				1	1	0		0	0	0	0		0	0	0	0	0			0	0	1	0			0		0	3
1057787	7	6370	432	3	1	0	12	2		1		1	1	0	-.44918808		0	0		0	0	0	0	0	0			1	1	1	0			0		0	1
1055387	7	6370	433	3	1	0	5	2				1	1	0		0	0	0	0		0	0	0	0	0			0	0	1	0			0		0	1
1056509	7	6380	431	3	1	0	3	2				1	1	1		1	0	1	1		0	0	0	0	0			0	0	1	1	0		0		0	3
209059	7	6399	501	3	0	0	2	2				1	1	0		0	0	1	1		0	0	0	0	0			0	0	1	0			0
1056673	7	6476	431	3	0	0	2	1				1	1	0		0	0	1	1		0	0	0	0	0			0	0	1	1	0		0		0	3
1056660	7	6492	431	3	0	0	14	2		1		1	1	0	.64129685		0	0		0	0	0	0	0	0			0	0	1	0			0		0	4
1055321	7	6492	434	3	0	0	4	1				1	1	0		0	0	1	1		0	0	0	0	0			0	0	1	0			0		0	4
1054990	7	6492	433	3	0	0	8	1		1		1	1	0	-.56160388	0	0	0		0	0	0	0	0	0			0	0	1	0			0		0	4
1055636	7	6492	432	3	0	0	11	1		1		1	1	0	-.54408673		0	0		0	0	0	0	0	0			0	0	1	0			0		0	4
1055888	7	6495	431	3	0	0	4	2				1	1	1		1	1	0	0		0	0	0	0	0			0	0	1	0	0		0		0	1
1056724	7	6500	432	3	4	0	5	2				1	1	0		0	0	0	0		0	0	0	0	0			0	0	1	1	1	1	1	1	1	4
1056120	7	6500	431	3	4	0	9	1		1		1	1	0	-.20144243	0	1	0		0	0	0	0	0	0			0	0	1	0	1	1	0		1	4
1057663	7	6509	431	3	3	0	14	1		1		1	0	0	-.42973677		0	0		0	0	0	0	0	0			0	0	1	0		0	0		1	1
1055647	7	6520	432	3	4	0	9	2		1		1	1	0	-.56160388	0	1	0		0	0	0	0	0	0			1	1	1	0			0		0	1
1055416	7	6539	433	3	4	0	14	2		1		1	1	0	-.24415014		0	0		0	0	0	0	0	0			1	1	1		0				0	1
1057633	7	6539	435	3	4	0	3	1				1	1	0		0	0	0	0		0	0	0	0	0			1	1	1	1	0		0		0	1
1055607	7	6539	434	3	4	0	8	1		1		1	1	0	-.20144243	0	1	0		0	0	0	0	0	0			0	0	1	0	0		0		0	1
1056901	7	6542	434	3	4	0	6	2		0		1	1	0	-2.106e-16	0	1	0		0	0	0	0	0	0			0	0	1	1	0		0		0	3
1055234	7	6542	433	3	4	0	13	2		1		1	1	0	-.51893057		1	0		0	0	0	0	0	0			1	1	1	0	0		0		0	3
1055646	7	6549	431	3	4	0	13	2		1		1	1	0	-.34833004		1	0		0	0	0	0	0	0			0	0	1	0			0		0	1
1056749	7	6549	432	3	4	0	9	1		1		1	1	0	1.3009462					0	0	0	0	0	0			1	1	1						0	1
1055257	7	6562	432	3	4	0	11	2		1		1	1	0	-.20144243		1	0		0	0	0	0	0	0			0	0	1	0			0		0	1
1055089	7	6562	431	3	4	0	13	2		1		1	1	0	.73076685		1	0		0	0	0	0	0	0			0	0	1	0			0		0	1
1057237	7	6565	434	3	4	0	6	2		1		1	1	0	-2.106e-16	0	1	0		0	0	0	0	0	0			0	0	1	0		0	0		1	4
1056929	7	6565	432	3	4	0	11	2		1		1	1	0	-.20144243		1	0		0	0	0	0	0	0			0	0	1	0		0	0		1	4
1057531	7	6565	431	3	4	0	14	2		1		1	1	0	-.51893057		1	0		0	0	0	0	0	0			0	0	1			0			1	4
1055283	7	6574	431	3	4	0	9	2		1		1	1	0	-.20144243	0	1	0		0	0	0	0	0	0			0	0	1	0	0		0		0	4
1057160	7	6574	432	3	4	0	3	2				1	1	0		0	0	0	0		0	0	0	0	0			0	0	1	1	0		0		0	4
1057584	7	6577	433	3	0	0	13	1		1		1	0	0	1.621796		0	0		0	0	0	0	0	0			1	1	1	0	0		0		0	3
1057962	7	6577	432	3	0	0	12	1		1		1	0	0	-.56160388		1	0		0	0	0	0	0	0			0	0	1	0	0		0		0	3
1055154	7	6577	435	3	0	0	6	1		0		1	0	0	-2.106e-16	0	0	0		0	0	0	0	0	0			1	1	1	0	0		0		0	3
1057251	7	6577	434	3	0	0	9	1		1		1	0	0	-.46928074	0	1	0		0	0	0	0	0	0			0	0	1	0	0		0		0	3
1057220	7	6577	436	3	0	0	6	1		0		1	0	0	-2.106e-16	0	0	0		0	0	0	0	0	0			1	1	1	0	0		0		0	3
1056519	7	6592	431	3		0	14	1		1		1	1	0	-.21961136		0	0		0	0	0	0	0	0			0	0	1	0			0		0	1
208943	7	6592	501	3		0	3	1				1	1	0		0	0	0	0		0	0	0	0	0			1	1	1	0			0		0	2
1057567	7	6596	432	3	4	0	11	2		1		0	1	0	-.01422065					0	0	0	0	0	0			0	0	1
1056084	7	6604	432	3	4	0	10	1		1		1	1	0	-.56160388	0	1	0		0	0	0	0	0	0			1	1	1	0			0		0	1
1055912	7	6618	431	3	0	0	3	1				1	1	0		0	0	1	1		0	0	0	0	0			1	1	1	0			0		0	3
300084	7	6623	502	3	1	0	4	2				1	1	0		0	0	0	0		0	0	0	0	0			0	0	1	0	0		0		0	3
300083	7	6623	501	3	1	0	8	2		1		1	1	0	-.07877606	0	1	0		0	0	0	0	0	0			0	0	1	0	0		0		0	3
208882	7	7000	502	3	3	0	5	2				1	1	0		0	1	0	0		0	0	0	0	0			0	0	1	1	0		0		0	4
209127	7	7020	503	3	3	0	2	2				1	1	0		0	0	0	0		0	0	0	0	0			1	1	1	1		0	0		1	1
300175	7	3261	502	3	2	0	10	2		1		0	1	0	-.0240945	0	0	0		0	0	0	0	0	0			0	0	1	0			0
1057016	7	727	431	3	3	0	14	2		1		0	1	0	.47069632		0	0		0	0	0	0	0	0			0	0	1	0			0
209064	7	6370	501	3	1	0	13	1		1		0	0	0	.6887605		0	0		0	0	0	0	0	0			0	0	1	0			0
1056653	7	470	432	3	0	0	7	1		1		0	0	0	-.18392529	0	0	0		0	0	0	0	0	0			0	0	1	0			0
1058098	7	664	433	3	0	0	10	2		1		1	1	0	-.54408673	0	0	0		0	0	0	0	0	0			0	0	1	0			0
1055427	7	6113	432	3	0	0	7	1		1		1	0	0	.60167032	0	0	0		0	0	0	0	0	0			1	1	1	0			0
1057263	7	2338	431	3	3	0	9	2		1		1	1	0	.51221495	0	0	0		0	0	0	0	0	0			0	0	1
300174	7	3261	501	3	2	0	14	1		1		0	0	0	-.25913624		1	0		0	0	0	0	0	0			1	1	1	0			0
51553	7	2148	203	3	0	0	8	2		1		0	0	0	-.44918808	0	0	0		0	0	0	0	0	0			0	0	1	0			0
1055467	7	6509	433	3	3	0	5	2				1	1	0		0	0	0	0		0	0	0	0	0			0	0	1	0			0
1055479	7	6592	432	3		0	14	1		1		1	0	0	.55989012		0	0		0	0	0	0	0	0			0	0	1	0			0
219697	7	2257	301	3	2	0	5	2				1	0	0		0	0	0			0	0	0	0	0			1	1	1	0			0
1057110	7	6222	434	3	1	0	13	1		1		0		0	-.08458253		1	0		0	0	0	0	0	0			1	1	1	0			0
1057616	7	2257	431	3	2	0	10	1		1		1	0	0	.1696604	0	0	0		0	0	0	0	0	0			1	1	1	0			0
301152	7	3370	501	3	0	0	14	2		1		0	1	0	-.25913624		0	0		0	0	0	0	0	0			0	0	1	0			0
1056568	7	677	432	3	3	0	12	1		1		1	1	0	1.0304642		0	0		0	0	0	0	0	0			0	0	1	0			0
1055017	7	6036	431	3	0	0	7	2		1		1	0	0	-.11142862	0	0	0		0	0	0	0	0	0			1	1	1	0			0
209238	7	575	502	3	4	0	4	1				1	1	0		0	0	0	0		0	0	0	0	0			0	0	1	0			0
1056331	7	6113	433	3	0	0	13	1		0		1	0	0	.48265881		1	0		0	0	0	0	0	0			1	1	1	0			0
51729	7	2210	206	3	0	0	9	2		1		1	0	0	.54809894	0	0	0		0	0	0	0	0	0			0	0	1	0			0
1058027	7	664	432	3	0	0	10	2		1		1	1	0	-.56160388	0	0	0		0	0	0	0	0	0			0	0	1	0			0
1057279	7	6506	431	3	4	0	14	2		1		1	0	0	-.34833004		1	0		0	0	0	0	0	0			0	0	1				0
1055367	7	639	432	3	1	0	9	2		1		1	1	0	-.54408673	0	0	0		0	0	0	0	0	0			0	0	1	0			0
1055715	7	6136	432	3	1	0	11	2		1		0	0	0	.15214325		0	0		0	0	0	0	0				1	1	1	0			0
219422	7	69	302	3	1	0	3	1				1	1	0		0	1	0	0		0	0	0	0	0			0	0	1
1055330	7	6565	433	3	4	0	11	2		1		1	1	0	-.20144243		1	0		0	0	0	0	0	0			0	0	1
1056094	7	6113	435	3	0	0	6	1		1		1	0	0	-2.106e-16	0	0	0		0	0	0	0	0	0			1	1	1	0			0
1056411	7	664	436	3	0	0	13	1		1		0	1	0	-.42973677		1	0		0	0	0	0	0	0			0	0	1	0			0
1055194	7	6136	431	3	1	0	12	2		1		0	0	0	.57009543		1	0		0	0	0	0	0	0			1	1	1	0			0
300046	7	727	501	3	3	0	12	2		1		0	0	0	-.54408673		1	0		0	0	0	0	0	0			0	0	1	0			0
1055961	7	6122	433	3	2	0	10	2		1		1	1	0	.58526335	0	0	0		0	0	0	0	0	0			0	0	1	0			0
1056753	7	247	432	3	3	0	10	1		1		1	0	0	-.20144243	0	0	1		0	0	0	0	0	0			1	1	1
300042	7	7002	503	3	4	0	7	2		1		1	1	0	-.20144243	0	0	0		0	0	0	0	0	0			0	0	1	0			0
208924	7	6174	501	3	0	0	11	1		1		1	1	0	-.18392529		0	0		0	0	0	0	0	0			0	0	1	0			0
1056802	7	2119	435	3	0	0	6	2		1		1	1	0	-2.106e-16	0	0	0		0	0	0	0	0	0			0	0	1	0			0
50725	7	557	201	3	4	0	8	2		1		0	1	0	-.56160388	0	0	0		0	0	0	0	0	0			1	1	1	0			0
1055050	7	470	431	3	0	0	10	1		1		0	0	0	-.20144243	0	0	0		0	0	0	0	0	0			0	0	1	0			0
219701	7	3008	304	3	0	0	13	1		1		1	0	0	.07468529		1	0		0	0	0	0	0	0			0	0	1	0			0
1055021	7	2327	432	3	0	0	5	2				1	1	0		0	0	1	1		0	0	0	0	0			0	0	1	0			0
1055540	7	6258	431	3	1	0	14	2		1		1		0	.07468529		0	0		0	0	0	0	0	0			0	0	1	0			0
1055373	7	6509	432	3	3	0	7	1		1		1	1	0	.73096315	0	0	0		0	0	0	0	0	0			0	0	1	0			0
27767	7	47	3	3	3	0	12	1		1		0	1	0	.58612369		1	0		0	0	0	0	0	0			0	0	1	0			0
300142	7	6258	501	3	1	0	12	2		1		1	1	0	.16299072		0	0		0	0	0	0	0	0			1	1	1	0			0
1056215	7	6342	432	3	1	0	9	1		1		1	1	0	-.56160388	0	1	0		0	0	0	0	0	0			0	0	1	0			0
209068	7	5	501	3	3	0	14	1		0		0	0	0	-.51893057		0	0		0	0	0	0	0	0			0	0	1
1057673	7	6036	433	3	0	0	4	2				1	0	0		0	0	0	0		0	0	0	0	0			0	0	1	0			0
220857	7	3275	304	3	3	0	11	2		1		0	0	0	-.54408673		1	0		0	0	0	0	0	0			1	1	1	0			0
1055596	7	247	431	3	3	0	5	1				1	0	0		0	0	1	1		0	0	0	0	0			0	0	1
209062	7	29	501	3	4	0	5	2				1	1	0		0	0	0	0		0	0	0	0	0			0	0	1
1056925	7	2119	433	3	0	1	13	2		1		0	0	0	-.30880516		0	0		0	0	0	0	0	0			0	0	1	0			0
208917	7	677	501	3	3	0	11	1		1		1	1	0	.58612369		0	0		0	0	0	0	0	0			0	0	1	0			0
1057030	7	557	432	3	4	0	13	2		1		0	1	0	.47069632		1	0		0	0	0	0	0	0			0	0	1	0			0
1056475	7	160	431	3	4	0	12	1		1		1	1	0	-.56160388		1	0		0	0	0	0	0	0			0	0	1
220858	7	3275	305	3	3	0	9	1		1		0	0	0	-.54408673	0	1	0		0	0	0	0	0	0			0	0	1	0			0
1057768	7	2119	436	3	0	0	4	1				1	1	0		1	0	1	1		0	0	0	0	0			0	0	1	0			0
50815	7	629	205	3	3	0	13	1		1		1	0	0	.13750457					0	0	0	0	0	0			0	0	1	0			0
1056429	7	664	434	3	0	0	6	2		1		1	1	0	-2.106e-16	1	0	0		0	0	0	0	0	0			0	0	1	0			0
1055649	7	3170	431	3	3	1	14	1		1		0	0	0	.04831077		1	0		0	0	0	0	0	0			1	1	1	0			0
300217	7	557	501	3	4	0	11	1		0		1	0	0	-.43167094		0	0		0	0	0	0	0	0			0	0	1	0			0
1057475	7	6122	434	3	2	0	12	2		1		1	1	0	.5677462		0	0		0	0	0	0	0	0			1	1	1	0			0
51730	7	2210	207	3	0	0	9	2		1		1	0	0	.61918746	0	0	0		0	0	0	0	0	0			0	0	1	0			0
221008	7	3428	303	3	4	0	8	2		1		0	1	0	.5677462	0	0	0		0	0	0	0	0	0			0	0	1	0			0
209090	7	679	501	3	3	0	11	1		1		1	1	0	-.46928074		0	1		0	0	0	0	0	0			0	0	1	0			0
1058037	7	2210	432	3	0	0	14	2		1				0	-.18906222		0	0		0	0	0	0	0	0			0	0	1	0			0
1055192	7	2119	434	3	0	0	12	1		1		1	1	0	.47370789		1	0		0	0	0	0	0	0			0	0	1	0			0
28636	7	69	9	3	1	0	13	2		1		0	0	0	-.51893057			0		1	0		0	0	0			1	1	1
1055246	7	6113	434	3	0	0	10	1		1		1	0	0	.04840216	0	0	0		0	0	0	0	0	0			0	0	1	0			0
26985	7	247	4	3	3	0	14	2		1		1	0	0	-.34833004		1	0		0	0	0	0	0	0			0	0	1
1056117	7	639	431	3	1	0	10	1		1		1	0	0	-.56160388	0	0	0		0	0	0	0	0	0			0	0	1	0			0
1055948	7	6036	432	3	0	0	8	1		1		1	0	0	-.04161165	0	0	0		0	0	0	0	0	0			0	0	1	0			0
1055877	7	664	431	3	0	0	12	2		1		1	1	0	.66079312		0	0		0	0	0	0	0	0			0	0	1	0			0
209239	7	575	503	3	4	0	3	2				1	1	0		0	0	0	0		0	0	0	0	0			0	0	1	0			0
1056688	7	6113	431	3	0	0	10	2		1		0	0	0	.19963875	0	0	0		0	0	0	0	0	0			1	1	1	0			0
300088	7	6565	501	3	4	0	6	2		1		1	1	0	-2.106e-16	0	0	0		0	0	0	0	0	0			0	0	1
300583	8	31	501	3	4	0	9	2		1		1	1	0	-.07877606	0	1	0		0	0	0	0	0	0			0	0	1	1	0		0		0	4
1058156	8	70	431	3	4	0	2	1				1	1	0		0	0	1	1		0	0	0	0	0			0	0	1	1	0	0	0		1	3
52359	8	270	102	3	4	0	8	1		1		1	1	0	.07999028	0	0	0		0	0	0	0	0	0			0	0	1	0	0		0		0	1
1058298	8	270	433	3	4	0	2	2				1	1	1		0	0	0	0		0	0	0	0	0			0	0	1	1	0		0		0	1
52358	8	270	101	3	4	0	12	2		1		1	1	0	-.05570448		0	0		0	0	0	0	0	0			0	0	1	0	0		0		0	1
52369	8	304	101	3	3	0	11	2		1		1	1	0	-.43167094		1	0		0	0	0	0	0	0			0	0	1	0	0		0		0	4
52371	8	304	202	3	3	0	10	1		1		1	1	0	-.54408673	0	1	0		0	0	0	0	0	0			0	0	1	0	0		0		0	4
29293	8	304	3	3	3	0	13	1		1		1	1	1	-.42973677		1	0		0	0	0	0	0	0			0	0	1	0	0		0		0	4
1058345	8	320	433	3	3	0	2	2				1	1	0		1	0	1	1		0	0	0	0	0			0	0	1	1	0		0		0	1
300479	8	324	501	3	4	0	7	1		1		1	1	1	-.15342523	0	0	0		0	0	0	0	0	0			0	0	1	1	0		0		0	5
1058347	8	324	431	3	4	0	2	1				1	1	0		0	0	0	0		0	0	0	0	0			1	1	1	1	0		0		0	5
52480	8	509	103	3	4	0	11	2		1		1	1	0	-.44918808		1	0		0	0	0	0	0	0			0	0	1	0		0	0		1	3
300894	8	525	502	3	4	0	2	1				1	1	0		0	0	1	1		0	0	0	0	0			0	0	1	0	0		0		0	1
52510	8	541	201	3	4	0	6	2		1		1	1	1	-2.106e-16	0	0	0		0	0	0	0	0	0			1	1	1	0	0		0		0	4
1058453	8	541	433	3	4	0	3	2				1	1	0		0	0	0	0		0	0	0	0	0			0	0	1	0	0		0		0	4
1058504	8	611	431	3	3	0	7	1		1		1	0	0	.61918746	0	0	1		0	0	0	0	0	0			0	0	1	0	0	0	0		1	1
1058505	8	611	432	3	3	0	4	1				1	0	0		0	0	0	0		0	0	0	0	0			0	0	1	1	0	0	0		1	1
52577	8	625	201	3	4	0	9	2		1		1	1	0	-.0240945	0	0	0		0	0	0	0	0	0			1	1	1	0		0	0		1	3
52588	8	649	102	3	1	0	8	1		1		1	1	0	.00982961	0	0	0		0	0	0	0	0	0			0	0	1	1	0	0	0		1	1
52587	8	649	101	3	1	0	12	2		1		1	1	0	-.04161165		0	0		0	0	0	0	0	0			0	0	1	1	0	0	0		1	1
30540	8	668	4	3	3	0	13	2		1		1	1	0	.02032823		0	0		0	0	0	0	0	0			0	0	1	0	1		0		0	1
52630	8	692	103	3	4	0	10	2		1		1	1	0	.19963875	0	0	0		0	0	0	0	0	0			0	0	1	0	0		0		0	4
1058593	8	732	431	3	4	0	2	2				1	1	0		0					0	0	0	0	0			0	0	1	1			0
1058598	8	742	432	3	1	0	2	2				1	1	0		0	1	0	0		0	0	0	0	0			0	0	1	1	0		0		0	5
1058597	8	742	431	3	1	0	9	2		1		1	1	0	-.1531671	1	1	1		0	0	0	0	0	0			0	0	1	1	0		0		0	5
30814	8	742	4	3	1	0	12	1		1		1	1	0	-.36413151		1	0		0	0	0	0	0	0			0	0	1	1	0		0		0	5
30900	8	759	8	3	4	0	14	2		1		1	1	0	-.42973677		1	0		0	0	0	0	0	0			0	0	1	0	0		0		0	3
1058643	8	768	432	3	4	0	2	2				1	0	0		0	0	0	0		0	0	0	0	1	0		0	0	1	0	1		0		0	1
30945	8	768	8	3	4	0	14	2		1		1	1	0	-.05102849		0	0		0	0	0	0	0	0			0	0	1	1	1		0		0	1
300613	8	771	503	3	4	0	6	1		1		1	1	0	-2.106e-16	0	0	1		0	0	0	0	0	0			0	0	1	1	0		0		0	1
300614	8	771	504	3	4	0	3	1				1	1	0		0	1	0	0		0	0	0	0	0			1	1	1	1	0		0		0	1
52824	8	1061	201	3	4	0	7	2		1		1	1	0	-.56160388	1	1	0		0	0	0	0	0	0			0	0	1	0			0		0	3
52823	8	1061	104	3	4	0	11	1		1		1	1	0	-.54408673		1	0		0	0	0	0	0	0			0	0	1	0			0		0	3
300606	8	1063	502	3	4	0	9	1		0		1	0	1	.52460292	1	1	0		0	0	0	0	0	0			0	0	1	0		0	0		1	3
53248	8	2097	203	3	3	0	14	2		1		1	0	0	-.34833004		1	0		0	0	0	0	0	0			0	0	1	1	1	1	0		1	3
53249	8	2097	204	3	3	0	9	2		1		1	0	0	1.1892876	0	1	0		0	0	0	0	0	0			1	1	1	0	1	1	0		1	3
53374	8	2148	203	3	3	0	9	1		1		1	1	0	1.2106691	0	0	0		0	0	0	0	0	0			0	0	1	1	0		0		0	1
221191	8	2150	301	3	4	0	3	1				1	1	1		0	0	1	1		0	0	0	0	0			0	0	1	1	1		0		0	3
53380	8	2150	203	3	4	0	10	1		1		1	1	0	-.24458571	1	1	0		0	0	0	0	0	0			0	0	1	0	1		0		0	3
53458	8	2184	204	3	4	0	9	1		1		1	1	0	.20630843	0	0	0		0	0	0	0	0	0			0	0	1	1	0		0		0	4
1058950	8	2184	431	3	4	0	3	2				1	1	0		0	0	0	0		0	0	0	0	0			0	0	1	0	0		0		0	4
53457	8	2184	203	3	4	0	12	2		1		1	1	0	-.1531671		0	0		0	0	0	0	0	0			0	0	1	1	0		0		0	4
53477	8	2190	202	3	3	0	12	1		1		1	0	1	-.1162117		0	0		0	0	0	0	0	1	0		1	1	1	1	1	1	0		1	5
53566	8	2229	203	3	4	0	8	1		1		1	1	0	.71344601	0	0	0		0	0	0	0	0	0			0	0	1	0	0		0		0	5
300462	8	2270	501	3	4	0	10	2		1		1	0	0	-.54408673	0	0	1		0	0	0	0	0	0			0	0	1	0	0		0		0	4
53750	8	2290	206	3	4	0	10	2		1		1	1	0	-.54408673	0	0	0		0	0	0	0	0	0			0	0	1	0			0		0	3
53749	8	2290	205	3	4	0	13	1		1		1	1	0	-.51893057		1	0		0	0	0	0	0	0			1	1	1	0			0		0	3
1059050	8	2293	402	3	4	0	14	2		1		1	1	0	-.51893057		1	0		0	0	0	0	0	0			1	1	1	0	0		0		0	1
1059062	8	2321	431	3	4	0	2	2				1	1	0		0	0	1	1		0	0	0	0	1	0		0	0	1	1	0	0	0		1	1
53890	8	2346	203	3	4	0	10	2		1		1	1	0	-.20144243	1	1	0		0	0	0	0	0	0			0	0	1	1	0		0		0	1
53891	8	2346	204	3	4	0	7	2		1		1	1	0	.13890323	0	0	0		0	0	0	0	0	0			0	0	1	1	0		0		0	1
1059108	8	2379	431	3	4	0	5	1				1	1	0		0	0	0	0		0	0	0	0	0			0	0	1	1	0		0		0	1
1059122	8	2392	433	3	3	0	2	1				1	1	0		0	1				0	0	0	0	0			0	0	1	1	1	1	1	1	1	3
54104	8	2400	203	3	4	0	6	1		1		1	1	0	-2.106e-16	0	0	0		0	0	0	0	0	0			0	0	1	1	0		0		0	3
54303	8	2565	203	3	0	0	9	2		1		1	1	0	-.54408673	0	1	0		0	0	0	0	0	0			1	1	1	0	0		0		0	3
230628	8	2565	301	3	0	0	6	2		1		1	1	0	-2.106e-16	1	0	0		0	0	0	0	0	0			1	1	1	0	0		0		0	3
230629	8	2565	302	3	0	0	3	2				1	1	0		0	0	1	1		0	0	0	0	0			0	0	1	0	0		0		0	3
1059253	8	2650	431	3	0	0	2	1				1	1	0			0				0	0	0	0	0			0	0	1	0	0		0		0	3
54492	8	2650	205	3	0	0	7	2		1		1	1	0	.42543256	0	0	0		0	0	0	0	0	0			0	0	1	1	0		0		0	3
54491	8	2650	204	3	0	0	9	2		1		1	1	0	.5677462	0	0	0		0	0	0	0	0	0			0	0	1	0	0		0		0	3
54490	8	2650	203	3	0	0	12	2		1		1	1	0	.36682512		0	0		0	0	0	0	0	0			0	0	1	0	0		0		0	3
300654	8	3002	501	3	4	0	9	1		1		1	1	0	-.25101343	0	0	0		0	0	0	0	0	0			1	1	1		0	0			1	1
230505	8	3027	303	3	4	0	4	2				1	1	0		0	0	0	0		0	0	0	0	0			1	1	1	1	0		0		0	3
229230	8	3028	305	3	1	0	5	1				1	1	0		0	0	0	0		0	0	0	0	0			1	1	1	0			0		0	3
300425	8	3028	502	3	1	0	2	2				1	1	0		0	0	1	1		0	0	0	0	0			0	0	1	0			0		0	3
1059303	8	3047	431	3	4	0	5	1				1	1	1		0	0	0	0		0	0	0	0	0			1	1	1	1	0		0		0	4
1059304	8	3047	432	3	4	0	4	2				1	1	0		0	0	0	0		0	0	0	0	0			1	1	1	1	0		0		0	4
229277	8	3048	303	3	4	0	7	1		1		1	1	0	-.20144243	0	1	0		0	0	0	0	0	0			0	0	1	1			0		0	4
229279	8	3048	305	3	4	0	3	2				1	1	0		0	0	0	0		0	0	0	0	0			0	0	1	1			0		0	4
229954	8	3083	303	3	3	0	7	2		1		1	1	0	-.56160388	0	0	0		0	0	0	0	0	0			0	0	1	0	0		0		0	3
229955	8	3083	304	3	3	0	3	2				1	1	0		0	0	0	0		0	0	0	0	0			0	0	1	0	0		0		0	3
300344	8	3097	501	3	3	0	2	2				1	1	1		0	0	1	0		0	0	0	0	0			0	0	1	1			0
1059361	8	3105	433	3	4	0	4	2				1	1	0		0	0	0	0		0	0	0	0	0			0	0	1	1	0		0		0	1
1059360	8	3105	432	3	4	0	7	2		1		1	1	1	-.20144243	0	0	0		0	0	0	0	0	0			0	0	1	1	0		0		0	1
230329	8	3115	302	3	3	1	9	1		1		1	0	0	-.56160388	1	1	1		0	0	0	0	0	0			1	1	1	0	1	1	0		1	3
230098	8	3145	306	3	1	0	12	2		1		1	1	1	1.1506089		1	0		0	0	0	0	0	0			0	0	1	0		0	0		1	5
300533	8	3152	505	3	1	0	3	1				1	1	1		0	1				0	0	0	0	0			0	0	1	1	0				0	3
300531	8	3152	503	3	1	0	13	1		1		1	1	1	-.18906222		1	0		0	0	0	1	0	0			1	1	1	1	0				0	3
202096	8	3163	307	3	1	0	5	2				1	1	0		0	0	0	0		0	0	0	0	0			0	0	1	1	0		0		0	4
229503	8	3166	304	3	4	0	8	1		1		1	1	0	.68932157	0	0	0		0	0	0	0	0	0			0	0	1	0	0		0		0	1
229502	8	3166	303	3	4	0	14	1		1		1	1	0	.14880842		1	0		0	0	0	0	0	0			1	1	1	0	0		0		0	1
1059443	8	3202	431	3	4	0	3	2				1	1	0		0	0	0	0		0	0	0	0	0			0	0	1	0	0		0		0	1
1059449	8	3205	431	3	3	0	2	2				1	1	1		0	0	0	0		0	0	0	0	0			0	0	1	1	0		0
230295	8	3206	304	3	4	0	10	2		1		1	1	0	1.2684691	0	0	0		0	0	0	0	0	0			0	0	1		0				0	1
229730	8	3251	302	3	4	0	12	2		1		1	0	0	-.3570015		1	0		0	0	0	0	0	0			0	0	1	0	0		0		0	1
300557	8	3251	507	3	4	0	4	2				1	1	0		0	0	0	0		0	0	0	0	0			1	1	1	1	0		0		0	1
1059518	8	3270	434	3	4	0	5	1				1	1	0		0	0	0	0		0	0	0	0	0			0	0	1	1	0		0		0	1
1059782	8	6002	431	3	4	0	6	2		1		1	1	0	-2.106e-16	0	0	0		0	0	0	0	0	0			0	0	1	0	0	0	0		1	1
300364	8	3321	502	3	4	0	6	1		1		1	1	1	-2.106e-16	0	0	0		0	0	0	0	0	0			0	0	1	0			0		0	4
1059587	8	3327	432	3	4	0	12	1		1		1	1	0	-.4389375		0	0		0	0	0	0	0	0			0	0	1						0	1
1059588	8	3327	433	3	4	0	8	1		1		1	1	0	.14103025	0	0	0		0	0	0	0	0	0			0	0	1						0	1
229713	8	3354	305	3	2	0	13	2		1		1	0	0	.02032823		1	0		0	0	0	0	0	0			0	0	1	0	0		0		0	3
231096	8	3366	305	3	4	0	12	1		1		1	1	0	-.54408673		0	0		0	0	0	0	0	0			0	0	1	0			0		0	1
229596	8	3506	303	3	4	0	4	2				1	1	1		0	0	0	0		0	0	0	0	0			0	0	1	1	0		0		0	3
229632	8	3519	306	3	1	0	3	2				1	1	0		0	0	0	0		0	0	0	0	0			0	0	1	0	0		0		0	1
229631	8	3519	305	3	1	0	6	1		1		1	1	0	-2.106e-16	0	0	0		0	0	0	0	0	0			0	0	1	0	0		0		0	1
229629	8	3519	303	3	1	0	13	2		1		1	1	0	-.21961136		1	0		0	0	0	0	0	0			0	0	1	0	0		0		0	1
229545	8	3562	304	3	3	0	10	2		1		1	1	0	.75450762	0	0	0		0	0	0	0	0	0			1	1	1	0			0
229432	8	3595	303	3	4	0	5	1				1	1	1		0	0	0	0	0	0	0	0	0	0			0	0	1	1	0		0		0	3
229180	8	3638	303	3	4	0	10	1		1		1	1	0	-.56160388	0	0	0		0	0	0	0	0	0			0	0	1	0			0		0	3
229181	8	3638	304	3	4	0	7	2		1		1	1	0	-.36512506	0	0	0		0	0	0	0	0	0			0	0	1	0			0		0	3
21758	8	3639	303	3	4	0	3	2				1	1	1		0	0	0	0		0	0	0	0	1	0		0	0	1	1	1	1	1	1	1	3
300343	8	6002	503	3	4	0	4	2				1	1	0		0	0	0	0			0	0	0	0				1	1	0	0	0	0		1	1
1059794	8	6004	431	3	4	0	13	1		1		1	1	0	.57185261		0	0		0	0	0	0	0	0			1	1	1	1	0		0		0	4
1059956	8	6047	432	3	4	0	3	1				1	1	0		0	0	0	0		0	0	0	0	1	0		1	1	1	1	1	1	1	1	1	1
1059959	8	6048	431	3	4	0	8	1		1		1	1	0	-.54408673	0	0	0		0	0	0	0	0	0			0	0	1	0	0		0		0	1
1059966	8	6049	433	3	4	0	6	1		1		1	1	1	-2.106e-16	0	1	0		0	0	0	0	0	0			1	1	1	1	0		0		0	1
1059965	8	6049	432	3	4	0	12	1		1		1	1	0	.00315994		1	0		0	0	0	0	0	0			1	1	1	0	0		0		0	1
1060171	8	6098	433	3	3	0	2	1				1	1	1		0	0	0	0		0	0	0	0	0			0	0	1	1	0		0		0	1
1060245	8	6123	432	3	3	0	14	1		1		1	0	0	.26780694		0	0		1	0	0	0	0	0			1	1	1	1		0	0		1	3
1060247	8	6123	434	3	3	0	11	1		1		1	0	1	.16849556		0	0		1	0	0	0	0	0			0	0	1	1		0	0		1	3
1060248	8	6123	435	3	3	0	9	1		1		1	1	1	.04799398	0	0	0		0	0	0	0	0	0			0	0	1	1		0	0		1	3
1060273	8	6128	433	3	4	0	8	1		1		1	0	0	-.20144243	0	0	0		0	0	0	0	0	0			0	0	1	1	0		0		0	1
1060272	8	6128	432	3	4	0	11	2		1		1	0	0	.04775397		1	0		0	0	0	0	0	0			0	0	1	1	0		0		0	1
1060271	8	6128	431	3	4	0	14	1		1		1	0	0	-.36533379		0	0		0	0	0	0	0	0			0	0	1	1	0		0		0	1
1060280	8	6130	431	3	3	0	14	1		1		1	0	0	-.41475067		1	0		0	0	0	0	0	0			0	0	1	1	1	1	0		1	1
1060281	8	6130	432	3	3	0	11	1		1		1	0	0	.06591931		0	0		0	0	0	0	0	0			0	0	1	1	1	1	0		1	1
1060282	8	6130	433	3	3	0	2	2				1	1	0		0	0	0	0		0	0	0	0	0			0	0	1	0	1	1	0		1	1
1060330	8	6141	431	3	3	0	2	1				1	1	0		0	0	0	0			0	0	0					0	1	1	0		0		0	1
1060340	8	6144	431	3	0	0	3	1				1	1	0		0	0	0	0		0	0	0	0	0			0	0	1	0			0		0	3
1060351	8	6147	431	3	4	0	3	1				1	1	0		1	1	0	0		0	0	0	0	0			1	1	1	1	0				0	3
1060447	8	6167	431	3	1	0	3	2				1	1	1		0	0				0	0	0	0	0			0	0	1	1	0		0		0	3
1060490	8	6175	431	3	4	0	8	1		1		1	1	0	.00982961	0	0	0		0	0	0	0	0	0			1	1	1	0			0		0	1
1060491	8	6175	432	3	4	0	4	2				1	1	0		0	0	0	0		0	0	0	0	0			0	0	1	1			0		0	1
1060547	8	6187	433	3	0	0	7	1		1		1	1	0	.20699434	0				0	0	0	0	0	0			0	0	1	0			0		0	1
1060546	8	6187	432	3	0	0	12	2		1		1	1	0	-.56160388		1	0		0	0	0	0	0	0			0	0	1	0			0		0	1
1060598	8	6197	432	3	0	0	10	2		1		1	0	0	-.09391148	0	1	0		0	0	0	0	0	0			0	0	1	0	0		0		0	3
1060597	8	6197	431	3	0	0	13	2		1		1	0	0	.67749833		1	0		0	0	0	0	0	0			0	0	1	1	0		0		0	3
1060621	8	6203	432	3	4	0	12	2		1		1	1	0	-.56160388		0	0		0	0	0	0	0	0			0	0	1	0			0		0	3
1060622	8	6203	433	3	4	0	9	2		1		1	1	0	-.08070084	0	0	0		0	0	0	0	0	0			0	0	1	0			0		0	3
1060629	8	6204	434	3	4	0	7	2		1		1	1	0	-.27910672	0	0	0		0	0	0	0	0	0			0	0	1	1	0		0		0	3
1060628	8	6204	433	3	4	0	11	1		1		1	1	0	-.20144243		1	1		0	0	0	0	0	0			0	0	1	1	0		0		0	3
1060627	8	6204	432	3	4	0	13	1		1		1	1	0	-.3094421		0	0		0	0	0	0	0	0			0	0	1	0	0		0		0	3
1060656	8	6207	434	3	1	0	3	2				1	1	0		0	0	0	0		0	0	0	0	0			0	0	1	1	0		0		0	3
1060653	8	6207	431	3	1	0	12	1		1		1	1	1	1.4950435		0	0		0	0	0	0	0	0			0	0	1	1	0		0		0	3
1060654	8	6207	432	3	1	0	7	1		1		1	1	1	-.20144243	0	0	1		0	0	0	0	0	0			0	0	1	1	0		0		0	3
1060726	8	6220	434	3	1	0	4	1				1	1	1		0	1				0	0	0	0	0			0	0	1	0			0		0	3
1060725	8	6220	433	3	1	0	6	1		1		1	1	0	-2.106e-16	0	0	0		0	0	0	0	0	0			1	1	1	0			0		0	3
1060724	8	6220	432	3	1	0	11	1		0		1	0	1	.26626817		0	0		0	0	0	0	0	0			0	0	1	0			0		0	3
1060723	8	6220	431	3	1	0	13	2		1		1	0	0	2.0536274		0	0		0	0	0	1	1	0			1	1	1	0			0		0	3
1060771	8	6228	431	3	0	0	4	1				1	1	1		0	0	0	0		0	0	0	0	0			0	0	1	1	0		0		0	3
1060837	8	6241	431	3	0	0	14	2		1		1	1	0	-.15057362		1	0		0	0	0	0	0	0			0	0	1	1	0		0		0	3
1060838	8	6241	432	3	0	0	11	1		1		1	1	0	-.20144243		0	0		0	0	0	0	0	0			0	0	1	0	0		0		0	3
1060839	8	6241	433	3	0	0	7	2		1		1	1	0	-.20144243	0	0	0		0	0	0	0	0	0			0	0	1	1	0		0		0	3
1060840	8	6241	434	3	0	0	4	2				1	1	0		0	0				0	0	0	0	0			0	0	1	1	0		0		0	3
1060867	8	6251	432	3	1	0	6	1		0		1	1	0	-2.106e-16	0	0	1		0	0	0	0	0	0			0	0	1	0	1	1	0		1	1
1060866	8	6251	431	3	1	0	11	2		1		1	1	0	.5677462		0	0		0	0	0	0	0	0			0	0	1	0	1	1	0		1	1
1061089	8	6298	433	3	2	0	6	2		1		1	1	1	-2.106e-16	0	0	0		0	0	0	0	0	0			0	0	1	0	0		0		0	1
1061088	8	6298	432	3	2	0	10	1		1		1	1	1	.81299699	0	0	1		0	0	0	0	0	0			1	1	1	1	0		0		0	1
1061189	8	6325	431	3	4	0	4	1				1	1	0		0	0	0	0		0	0	0	0	0			0	0	1	1	0		0		0	3
1061202	8	6328	431	3	4	0	10	1		1		1	0	0	.97801352	0	0	0		0	0	0	0	0	0			0	0	1	1	0		0		0	3
1061337	8	6363	431	3	4	0	5	2				1	1	0		0	0	0			0	0	0	0	0			0	0	1	1	0		0		0	1
1061490	8	6403	432	3	1	0	14	1		1		1	1	0	2.0817973		0	1		1	0	0	0	0	0			1	1	1	0	0	0	0		1	1
1061492	8	6403	434	3	1	0	3	2				1	1	1		0	0				0	0	0	0	1	0		0	0	1	1	0	0	0		1	1
1061491	8	6403	433	3	1	0	11	2		1		1	1	1	-.44086229		0	0		0	0	0	0	0	0			0	0	1	0	0	0	0		1	1
1061601	8	6428	434	3	3	0	7	2		1		1	1	0	-.20144243	0	0	0		0	0	0	0	0	0			0	0	1	0	0		0		0	3
1061599	8	6428	432	3	3	0	14	2		1		1	0	0	-.34833004		0	0		0	0	0	0	0	0			1	1	1	0	0		0		0	3
1061600	8	6428	433	3	3	0	11	2		1		1	0	0	-.47159006		0	0		0	0	0	0	0	0			0	0	1	0	0		0		0	3
1061602	8	6428	435	3	3	0	5	2				1	1	0		0	0	0	0	0	0	0	0	0	0			0	0	1	1	0		0		0	3
1061605	8	6429	431	3	0	0	12	2		1		1	1	0	-.18392529		0	0		0	0	0	0	0	0			1	1	1	1	0		0		0	3
1061606	8	6429	432	3	0	0	9	1		1		1	1	0	-.56160388	0	1	0		0	0	0	0	0	0			1	1	1	1	0		0		0	3
1061607	8	6429	433	3	0	0	5	2				1	1	0		0	0	0	0		0	0	0	0	0			0	0	1	1	0		0		0	3
1061655	8	6440	434	3	0	0	7	1		1		1	0	0	-.18392529	0	0	0		0	0	0	0	0	1	0		0	0	1	1	0		0		0	3
1061654	8	6440	433	3	0	0	9	2		1		1	0	0	-.56160388	0	0	0		0	0	0	0	0	0	0		1	1	1	1	0		0		0	3
1061668	8	6443	431	3	4	0	7	2		1		1	1	0	-.20144243	0	0	0		0	0	0	0	0	0			0	0	1	1	0		0		0	4
300404	8	7012	504	3	4	0	4	1				1	1	0		0	1	0	0		0	0	0	0	0			0	0	1	0	0		0		0	1
300919	8	7025	503	3	4	0	3	2				1	1	0		0	0	0	0		0	0	0	0	0			1	1	1	1			0
52289	8	117	203	3	3	0	7	2		1		1	1	0	.45619075	0	0	0		0	0	0	0	0	0			0	0	1	1			0
300753	8	7043	503	3	3	0	5	2				1	1	0		1	0	1	1		0	0	0	0	0			0	0	1	0	0		0		0	3
300769	8	7057	504	3	4	0	5	2				1	1	1		0	0	0	0		0	0	0	0	0			0	0	1	1	0		0		0	1
300768	8	7057	503	3	4	0	9	1		1		1	1	0	-.20144243	0	1	0		0	0	0	0	0	0			0	0	1	1	0		0		0	1
300770	8	7057	505	3	4	0	3	1				1	1	0		0	1	0	0		0	0	0	0	0			1	1	1	1	0		0		0	1
300774	8	7058	504	3	4	0	9	1		1		1	1	0	-.1091193	0	1	0		0	0	0	0	0	0			0	0	1	0		0	0		1	3
300773	8	7058	503	3	4	0	12	2		1		1	1	0	-.56160388		1	0		0	0	0	0	0	0			0	0	1			0			1	3
300782	8	7061	503	3	4	0	5	1				1	1	1		1	1	0	0		0	0	0	0	0			1	1	1	0	0		0		0	3
300922	8	7068	503	3	4	0	3	1				1	1	0		0	1	0	0		0	0	0	0	0			0	0	1	1	0		0		0	3
300925	8	7069	503	3	4	0	4	1				1	1	0		0	0	0	0		0	0	0	0	0			1	1	1	1	0		0		0	1
301031	8	7072	504	3	1	0	7	2		1		1	0	0	.14428412	0	1	0		0	0	0	0	0	0			0	0	1	1	0	0	0		1	3
301029	8	7072	502	3	1	0	13	2		1		1	0	0	-.51893057		1	0		0	0	0	0	0	0			0	0	1	1	0	0	0		1	3
301030	8	7072	503	3	1	0	11	2		1		1	0	0	-.20144243		1	0		0	1	0	0	0	0			1	1	1	1	0	0	0		1	3
300937	8	7086	503	3	4	0	3	2				1	1	0		0	1	0	0		0	0	0	0	0			0	0	1	1	0		0		0	4
300999	8	7102	503	3	4	0	6	2		1		1	1	0	.77829345	0	0	0		0	0	0	0	0	0			1	1	1	1	0		0		0	1
301000	8	7102	504	3	4	0	4	2				1	1	0		0	0	0	0		0	0	0	0	0			0	0	1	1	0		0		0	1
301126	8	6324	501	3	3	0	10	2		1		1	0	0	-.22706856	0	0	0		0	0	0	0	0	0			0	0	1	0			0
1059764	8	3595	432	3	4	0	7	1		1		1		0	.53791774	0	0	0		0	0	0	0	0	0			1	1	1	1			0
301098	8	6344	501	3	4	0	6	1		1		1	1	0	-2.106e-16	0	1	0		0	0	0	0	0	0			0	0	1				0
1059149	8	2421	431	3	4	0	14	2		1		0	1	0	.90189466					0	0	0	0	0	0			0	0	1	1
1060572	8	6192	431	3	3	0	8	2		1		1	1	1	-.20144243	0	0	0		0	0	0	0	0	0			1	1	1	1
1059126	8	2398	431	3	4	0	2	1				1	1	0		0	0	1	0		0	0	0	0	0			0	0	1	1			0
1061673	8	6445	433	3	3	0	10	2		1		0	0	0	-.24458571	0	1	0		0	0	0	0	0	0			0	0	1	0			0
230100	8	3145	308	3	1	0	10	1		1		1	1	0	1.4370547	0	0	0		0	0	0	0	0	0			0	0		0			0
1060985	8	6277	432	3	0	0	4	2				1	1	0		0	1				0	0	0	0	0			0	0	1	0			0
301016	8	6368	501	3	3	0	4	2				1	1	1			0				0	0	0	0	0			0	0	1	1
300839	8	6147	501	3	4	0	9	2		1		0	0	0	-.09391148	0	1	0		0	0	0	0	0	0			0	0	1	0			0
1060236	8	6120	431	3	1	0	11	1		1		0		1	.68934813		1	0		0	0	0	0	0	1	0		1	1	1	0			0
1059770	8	3601	433	3	3	0	14	1		1		1	1	0	-.51893057		1	0		0	0	0	0	0	0			0	0	1	0			0
1061672	8	6445	432	3	3	0	12	1		1		0	0	0	-.22706856		1	0		0	0	0	0	0	0			0	0	1	0			0
1060523	8	6181	433	3	0	0	11	2		1		1	0	0	-.56160388		1	0		0	0	0	0	0	0			0	0	1	0			0
230234	8	3202	306	3	4	0	5	1				1	0	0		0	0	0	0		0	0	0	0	0			0	0	1	0			0
230960	8	3430	303	3	4	0	10	2		1		1	1	0	-.56160388	0	0	0		0	0	0	0	0	0			0	0	1	0			0
1060880	8	6253	433	3	1	0	14	1		1		0	1	0	1.3853996		0	1		0	0	0	0	0	0			0	0
1060576	8	6193	431	3	3	0	12	2		1		0	0	0	.7615011		1	0		0	0	0	0	0	0			0	0	1	0			0
300610	8	6192	501	3	3	0	12	2		1		1	1	1	.73078655		0	1		0	0	0	0	0	0			0	0	1	0			0
1058344	8	320	432	3	3	0	11	1		1		0	1	0	1.0304642		0	0		0	0	0	0	0	0			0	0	1	0			0
300496	8	70	502	3	4	0	13	1		1		0	0	0	-.42973677		0	1		0	0	0	0	0	0			0	0	1	0			0
1061586	8	6426	434	3	0	0	13	2		1		0	1	1	-.06886557		0	0		0	0	0	0	0	0			0	0	1	0			0
230973	8	2630	301	3	3	0	8	1		1		1	0	0	.00982961	0	0	0		0	0	0	0	0	0			0	0	1	0			0
1060623	8	6203	434	3	4	0	8	2		1		0	1	0	.5366857	0	0	0		0	0	0	0	0	0			0	0	1
230101	8	3145	309	3	1	0	8	1		1		1	1	0	1.5509426	0	0	0		0	0	0	0	0	0			0	0		0			0
1059170	8	2542	431	3	2	0	10	2		1		0	1	0	.40791542	0	0	0		0	0	0	0	0	0			0	0	1	0			0
1059534	8	3279	432	3	3	0	11	1		1		1	1	0	1.6722148		0	0		0	0	0	0	0	0			0	0	1
1058414	8	467	432	3	4	0	8	2		1		1	1	0	-.23625991	0	0	0		0	0	0	0	0	0			1	1	1
1058346	8	320	434	3	3	0	6	1		1		0	0	0	-2.106e-16	1	1	1		0	0	0	0	0	0			0	0	1
1058415	8	467	433	3	4	0	6	2		1		1	1	1	-2.106e-16	0	1	0		0	0	0	0	0	0			1	1	1
54229	8	2541	206	3	0	0	9	1		1		1	1	0	.00315994	1	0	0		0	0	0	0	0	0			0	0	1	0			0
1060274	8	6128	434	3	4	0	5	1				1	1	1		0	0			0	0	0	0	0	0			0	0	1
1059171	8	2542	432	3	2	0	2	1				0	1	0		1	1	0	0		0	0	0	0	0				1	1				0
1059533	8	3279	431	3	3	0	14	2		1		1	1	0	-.06886557		0	0		0	0	0	0	0	0			0	0	1	0			0
300558	8	3251	508	3	4	0	2	1				1	1	0		0	0	1	1		0	0	0	0	0			0	0	1	0			0
1059795	8	6004	432	3	4	0	4	2				1	1	0		0	0	0	0		0	0	0	0	0			0	0	1	0			0
230635	8	3321	304	3	4	0	11	2		1		1	1	1	.47370789		1	0		0	0	0	0	0	0			0	0	1	0			0
230974	8	2630	302	3	3	0	14	2		1		1	1	0	-.01919664		1	0		0	0	0	0	0	0			0	0	1	0			0
300836	8	6111	502	3	3	0	4	1				1	1	0		0	0	1	1		0	0	0	0	0			0	0	1	0			0
230961	8	3430	304	3	4	0	4	2				1	1	0		0	0	0	0		0	0	0	0	0			0	0	1				0
1058429	8	509	431	3	4	0	4	2				1	1	0		0	0	0	0		0	0	0	0	0			0	0	1	0			0
1060843	8	6242	432	3	0	0	6	2		1		1	1	0	-2.106e-16	0	0	0		0	0	0	0	0	0			0	0	1	0			0
1059747	8	3562	431	3	3	0	7	2		1		1	1	0	.60167032	0	0	0		0	0	0	0	0	0			0	0	1	0			0
1060655	8	6207	433	3	1	0	6	1		1		1	1	0	-2.106e-16	1	0	1		0	0	0	0	0	0			0	0	1
300720	8	6426	503	3	0	0	6	1		1		0	1	0	-2.106e-16	0	1	0		0	0	0	0	0	0			0	0	1	0			0
1058410	8	464	432	3	1	0	5	1				1	0	1		0	0	0	0		0	0	0	0	0			0	0	1	1
229467	8	3580	308	3	4	0	14	1		1		0	0	0	1.6809983		0	0		0	0	0	0	0	0			0	0	1
1061024	8	6286	435	3	0	0	5	2				0	0	1		0	0	0	0		0	0	0	0	0			0	0	1	1			0
1061021	8	6286	432	3	0	0	13	1		1		0	0	0	.48265881		1	0		0	0	0	0	0	0			0	0	1	0			0
301099	8	6344	502	3	4	0	4	2				1		0		0	0	0	0		0	0	0	0	0			0	0	1
52401	8	378	102	3	4	0	10	2		1		1	1	0	-.22706856	0	0	0		0	0	0	0	0	0			0	0	1	0			0
1060984	8	6277	431	3	0	0	6	1		1		0	1	0	-2.106e-16	0	0	1		0	0	0	0	0	0			0	0	1				0
1061023	8	6286	434	3	0	0	11	1		1		0	0	0	-.20144243		0	0		0	0	0	0	0	0			0	0
300615	8	771	505	3	4	0	7	2		1		1	1	0	.42543256	0	0	0		0	0	0	0	0	0			0	0	1	0			0
1058553	8	649	432	3	1	1	7	1		1		0	0	0	.15486716	0	1	0		0	0	0	0	0	0			1	1	1	1
1061587	8	6426	435	3	0	0	9	2		1		0	0	0	.58612369	0	0	0		0	0	0	0	0	0			0	0	1	0			0
300596	8	2542	501	3	2	0	7	2		1		1	1	0	-.06125891	0	0	0		0	0	0	0	0	0			0	0	1	0			0
1058413	8	467	431	3	4	0	9	2		1		1	0	0	-.56160388	0	0	0		0	0	0	0	0	0			1	1	1				0
300673	8	3279	502	3	3	0	12	1		1		0	0	0	.83361121		0	0		0	0	0	0	0	0			0	0	1
1058511	8	618	433	3	3	0	4	2				1	1	0								0	0	0	0				1	1	0			0
1058510	8	618	432	3	3	0	9	2		1		0	1	0	.54809894	0	0	0		0	0	0	0	0	0			0	0	1	0			0
1061079	8	6296	432	3	3	0	7	2		1		0		0	-.56160388	0	1	0		0	0	0	0	0	0			0	0	1	0			0
300556	8	3251	506	3	4	0	8	2		1		1	0	0	-.00496362	0	0	0		0	0	0	0	0	0			0	0	1	0			0
300691	8	2630	501	3	3	0	2	1				1	1	0		0	0	1	1	0	0	0	0	0	0			0	0	1	0			0
300424	8	3028	501	3	1	0	14	2		1		0	1	0	.92076132		0	0		0	0	0	0	0	0			0	0	1	0			0
[truncated: 1,390 more rows]
